# Supplementary material for: Unusual formation of (E)-11-(amino­methyl­ene)-8,9,10,11-tetra­hydro­pyrido[2′,3′:4,5]pyrimido[1,2-a]azepin-5(7H)-one and its crystal structure
Source: Acta Crystallogr E Crystallogr Commun. 2017 Sep 19;73(Pt 10):1497–500. doi: 10.1107/S2056989017013093 (PMC5730303; doi:10.1107/S2056989017013093)
Supplement: Supplementary file 1 [file e-73-01497-sup1.cif]

##############################################################################
#                                                                            #
# This CIF contains the data in a paper accepted for publication in          #
# Acta Crystallographica Section E. It conforms to the requirements of       #
# Notes for Authors for Acta Crystallographica Section E, and has been       #
# peer reviewed under the auspices of the IUCr Commission on Journals.       #
#                                                                            #
# Full details of the Crystallographic Information File format               #
# are given in the paper "The Crystallographic Information File (CIF):       #
# a New Standard Archive File for Crystallography" by S. R. Hall, F. H.      #
# Allen and I. D. Brown [Acta Cryst. (1991), A47, 655-685].                  #
#                                                                            #
# The current version of the core CIF dictionary is obtainable from          #
# ftp://ftp.iucr.org/pub/cif_core.dic.                                       #
#                                                                            #
# Software is freely available for graphical display of the structure(s)     #
# in this CIF. For information consult the CIF software page                 #
# http://www.iucr.org/resources/cif/software.                                #
#                                                                            #
# This file may be used for bona fide research purposes within the           #
# scientific community so long as proper attribution is given to the journal # 
# article from which it was obtained.                                        #
#                                                                            #
##############################################################################
data_I
_audit_creation_method     'SHELXL-2014/7'
_chemical_name_systematic
;\
(<i>E</i>)-11-(Aminomethylene)-8,9,10,11-tetrahydropyrido[2',3':4,5]\
pyrimido[1,2-<i>a</i>]azepin-5(7<i>H</i>)-one
;
_chemical_name_common
;
\a-Aminomethylidene-2,3-pentamethylenepyrido[2,3-<i>d</i>]pyrimidin-4-one
;
_chemical_formula_moiety     'C13 H14 N4 O'
_chemical_formula_sum     'C13 H14 N4 O'
_chemical_formula_weight     242.28
_chemical_melting_point     458(2)
_shelx_space_group_comment
;
The symmetry employed for this shelxl refinement is uniquely defined
by the following loop, which should always be used as a source of
symmetry information in preference to the above space-group names.
They are only intended as comments.
;
_space_group_crystal_system     monoclinic
_space_group_name_H-M_alt     'P 21/c'
_space_group_name_Hall     '-P 2ybc'
loop_
    _symmetry_equiv_pos_as_xyz
    'x, y, z'
    '-x, y+1/2, -z+1/2'
    '-x, -y, -z'
    'x, -y-1/2, z-1/2'
_cell_length_a     8.7260(7)
_cell_length_b     15.236(3)
_cell_length_c     8.6642(7)
_cell_angle_alpha     90
_cell_angle_beta     98.046(8)
_cell_angle_gamma     90
_cell_volume     1140.6(3)
_cell_formula_units_Z     4
_cell_measurement_reflns_used     911
_cell_measurement_theta_min     5.8870
_cell_measurement_theta_max     75.7350
_cell_measurement_temperature     293(2)
_exptl_crystal_description     plate
_exptl_crystal_colour     colourless
_exptl_crystal_size_max     0.40
_exptl_crystal_size_mid     0.35
_exptl_crystal_size_min     0.15
_exptl_crystal_density_diffrn     1.411
_exptl_crystal_density_meas     ?
_exptl_crystal_density_method     'not measured'
_exptl_crystal_F_000     512
_exptl_absorpt_coefficient_mu     0.762
_exptl_absorpt_correction_type     multi-scan
_exptl_absorpt_process_details
;
(CrysAlis Pro; Oxford Diffraction, 2007)
;
_shelx_estimated_absorpt_T_min     ?
_shelx_estimated_absorpt_T_max     ?
_exptl_absorpt_correction_T_min     0.96505
_exptl_absorpt_correction_T_max     1.00000
_diffrn_ambient_temperature     293(2)
_diffrn_radiation_type     CuK\a
_diffrn_radiation_wavelength     1.54184
_diffrn_radiation_monochromator     'graphite'
_diffrn_measurement_device_type     ' Oxford Diffraction Xcalibur, Ruby'
_diffrn_measurement_device     'four-circle diffractometer'
_diffrn_measurement_method     '\w scans'
_diffrn_detector_area_resol_mean     10.2576
_diffrn_reflns_number     7589
_diffrn_reflns_av_R_equivalents     0.0593
_diffrn_reflns_theta_min     5.119
_diffrn_reflns_theta_max     76.681
_diffrn_reflns_theta_full     67.684
_diffrn_measured_fraction_theta_max     0.974
_diffrn_measured_fraction_theta_full     1.000
_diffrn_reflns_limit_h_min     -9
_diffrn_reflns_limit_h_max     10
_diffrn_reflns_limit_k_min     -19
_diffrn_reflns_limit_k_max     18
_diffrn_reflns_limit_l_min     -10
_diffrn_reflns_limit_l_max     8
_refine_special_details     ?
_reflns_number_total     2328
_reflns_number_gt     1478
_reflns_threshold_expression     'I > 2\s(I)'
_refine_ls_structure_factor_coef     Fsqd
_refine_ls_matrix_type     full
_refine_ls_R_factor_all     0.0865
_refine_ls_R_factor_gt     0.0497
_refine_ls_wR_factor_gt     0.1154
_refine_ls_wR_factor_ref     0.1413
_refine_ls_goodness_of_fit_ref     1.038
_refine_ls_restrained_S_all     1.038
_refine_ls_number_reflns     2328
_refine_ls_number_parameters     171
_refine_ls_number_restraints     0
_refine_ls_hydrogen_treatment     mixed
_refine_ls_weighting_scheme     calc
_refine_ls_weighting_details
              'w=1/[\s^2^(Fo^2^)+(0.0554P)^2^+0.0030P] where P=(Fo^2^+2Fc^2^)/3'
_atom_sites_solution_hydrogens     mixed
_atom_sites_solution_primary     ?
_atom_sites_solution_secondary     ?
_refine_ls_shift/su_max     0.001
_refine_ls_shift/su_mean     0.000
_refine_diff_density_max     0.183
_refine_diff_density_min     -0.196
_refine_ls_extinction_method     none
_refine_ls_extinction_coef     .
loop_
    _atom_type_symbol
    _atom_type_description
    _atom_type_scat_dispersion_real
    _atom_type_scat_dispersion_imag
    _atom_type_scat_source
    'C' 'C' 0.0181 0.0091
                         'International Tables Vol C Tables 4.2.6.8 and 6.1.1.4'
    'H' 'H' 0.0000 0.0000
                         'International Tables Vol C Tables 4.2.6.8 and 6.1.1.4'
    'N' 'N' 0.0311 0.0180
                         'International Tables Vol C Tables 4.2.6.8 and 6.1.1.4'
    'O' 'O' 0.0492 0.0322
                         'International Tables Vol C Tables 4.2.6.8 and 6.1.1.4'
_computing_data_collection
;
CrysAlis Pro (Oxford Diffraction, 2007)
;
_computing_cell_refinement
;
CrysAlis Pro (Oxford Diffraction, 2007)
;
_computing_data_reduction
;
CrysAlis Pro (Oxford Diffraction, 2007)
;
_computing_structure_solution
;
SHELXS-7 (Sheldrick, 2008)
;
_computing_structure_refinement
;
<i>SHELXL2014/7</i> (Sheldrick, 2015)
;
_computing_molecular_graphics
;
XP in sHELXTL (Sheldrick, 2008)
;
_computing_publication_material
;
<i>SHELXL2014/7</i> (Sheldrick, 2015)
;
loop_
    _atom_site_type_symbol
    _atom_site_label
    _atom_site_fract_x
    _atom_site_fract_y
    _atom_site_fract_z
    _atom_site_U_iso_or_equiv
    _atom_site_adp_type
    _atom_site_calc_flag
    _atom_site_occupancy
    _atom_site_disorder_assembly
    _atom_site_disorder_group
    O O1 0.6098(2) 0.35990(15) 0.1710(2) 0.0621(5) Uani d 1 . .
    N N3 0.3638(2) 0.39263(13) 0.2102(2) 0.0449(4) Uani d 1 . .
    N N1 0.2921(2) 0.40925(14) 0.4621(2) 0.0472(5) Uani d 1 . .
    N N8 0.4731(3) 0.39670(16) 0.6821(2) 0.0569(5) Uani d 1 . .
    N N15 -0.1422(3) 0.49351(19) 0.2758(3) 0.0606(6) Uani d 1 . .
    C C2 0.2547(3) 0.40679(15) 0.3099(3) 0.0438(5) Uani d 1 . .
    C C9 0.0935(3) 0.41797(17) 0.2412(3) 0.0478(5) Uani d 1 . .
    C C4A 0.5549(3) 0.36809(16) 0.4323(3) 0.0468(5) Uani d 1 . .
    C C8A 0.4417(3) 0.39271(15) 0.5243(3) 0.0459(5) Uani d 1 . .
    C C4 0.5167(3) 0.37221(16) 0.2626(3) 0.0476(5) Uani d 1 . .
    C C14 0.0100(3) 0.47631(17) 0.3123(3) 0.0491(5) Uani d 1 . .
    H H14A 0.0630 0.5078 0.3950 0.059 Uiso calc 1 . .
    C C13 0.3195(3) 0.40613(17) 0.0415(3) 0.0502(6) Uani d 1 . .
    H H13A 0.4110 0.4200 -0.0056 0.060 Uiso calc 1 . .
    H H13B 0.2492 0.4556 0.0247 0.060 Uiso calc 1 . .
    C C5 0.7016(3) 0.34430(18) 0.5046(3) 0.0557(6) Uani d 1 . .
    H H5A 0.7782 0.3280 0.4457 0.067 Uiso calc 1 . .
    C C12 0.2420(3) 0.32550(18) -0.0367(3) 0.0560(6) Uani d 1 . .
    H H12A 0.1995 0.3400 -0.1432 0.067 Uiso calc 1 . .
    H H12B 0.3189 0.2798 -0.0403 0.067 Uiso calc 1 . .
    C C6 0.7310(3) 0.34538(19) 0.6636(3) 0.0576(6) Uani d 1 . .
    H H6A 0.8268 0.3281 0.7154 0.069 Uiso calc 1 . .
    C C10 0.0156(3) 0.3637(2) 0.1043(3) 0.0607(7) Uani d 1 . .
    H H10A -0.0772 0.3374 0.1341 0.073 Uiso calc 1 . .
    H H10B -0.0163 0.4030 0.0177 0.073 Uiso calc 1 . .
    C C7 0.6134(3) 0.3731(2) 0.7466(3) 0.0603(6) Uani d 1 . .
    H H7A 0.6354 0.3750 0.8547 0.072 Uiso calc 1 . .
    C C11 0.1136(3) 0.2911(2) 0.0480(3) 0.0617(7) Uani d 1 . .
    H H11A 0.1589 0.2566 0.1368 0.074 Uiso calc 1 . .
    H H11B 0.0474 0.2527 -0.0214 0.074 Uiso calc 1 . .
    H H1 -0.201(4) 0.456(2) 0.224(4) 0.112(16) Uiso d 1 . .
    H H2 -0.181(6) 0.527(3) 0.338(5) 0.16(2) Uiso d 1 . .
loop_
    _atom_site_aniso_label
    _atom_site_aniso_U_11
    _atom_site_aniso_U_22
    _atom_site_aniso_U_33
    _atom_site_aniso_U_12
    _atom_site_aniso_U_13
    _atom_site_aniso_U_23
    O1 0.0464(10) 0.0880(14) 0.0538(10) 0.0053(9) 0.0141(8) -0.0095(9)
    N3 0.0398(10) 0.0537(11) 0.0415(10) -0.0006(8) 0.0065(8) -0.0030(8)
    N1 0.0420(10) 0.0574(12) 0.0430(10) 0.0022(9) 0.0082(8) -0.0032(8)
    N8 0.0562(13) 0.0707(14) 0.0428(11) 0.0026(10) 0.0039(9) -0.0027(9)
    N15 0.0465(13) 0.0786(17) 0.0566(13) 0.0100(11) 0.0072(10) 0.0016(11)
    C2 0.0416(12) 0.0462(12) 0.0440(12) -0.0003(9) 0.0070(9) -0.0030(9)
    C9 0.0400(12) 0.0593(14) 0.0443(12) 0.0014(10) 0.0071(9) -0.0003(10)
    C4A 0.0424(12) 0.0492(13) 0.0484(12) -0.0002(10) 0.0047(10) -0.0026(9)
    C8A 0.0430(12) 0.0494(13) 0.0450(12) 0.0015(9) 0.0049(9) -0.0019(9)
    C4 0.0404(12) 0.0500(12) 0.0533(13) 0.0002(10) 0.0097(10) -0.0076(10)
    C14 0.0393(12) 0.0630(15) 0.0446(12) 0.0021(11) 0.0042(9) 0.0033(10)
    C13 0.0478(13) 0.0601(15) 0.0436(12) 0.0002(11) 0.0088(10) 0.0018(10)
    C5 0.0450(14) 0.0610(16) 0.0611(15) 0.0061(11) 0.0074(11) -0.0003(11)
    C12 0.0616(16) 0.0598(16) 0.0457(13) 0.0034(12) 0.0044(11) -0.0082(10)
    C6 0.0467(13) 0.0625(16) 0.0600(15) 0.0042(11) -0.0053(11) 0.0051(12)
    C10 0.0461(14) 0.0748(18) 0.0598(16) -0.0004(13) 0.0023(11) -0.0098(13)
    C7 0.0628(16) 0.0693(17) 0.0455(13) -0.0001(13) -0.0036(11) 0.0008(11)
    C11 0.0616(17) 0.0634(17) 0.0589(16) -0.0091(13) 0.0046(12) -0.0110(12)
_geom_special_details
;
 All esds (except the esd in the dihedral angle between two l.s. planes)
 are estimated using the full covariance matrix.  The cell esds are taken
 into account individually in the estimation of esds in distances, angles
 and torsion angles; correlations between esds in cell parameters are only
 used when they are defined by crystal symmetry.  An approximate (isotropic)
 treatment of cell esds is used for estimating esds involving l.s. planes.
;
loop_
    _geom_bond_atom_site_label_1
    _geom_bond_atom_site_label_2
    _geom_bond_site_symmetry_2
    _geom_bond_distance
    _geom_bond_publ_flag
    O1 C4 . 1.227(3) ?
    N3 C4 . 1.383(3) ?
    N3 C2 . 1.389(3) ?
    N3 C13 . 1.473(3) ?
    N1 C2 . 1.314(3) ?
    N1 C8A . 1.364(3) ?
    N8 C7 . 1.323(4) ?
    N8 C8A . 1.357(3) ?
    N15 C14 . 1.347(3) ?
    N15 H1 . 0.852(19) ?
    N15 H2 . 0.849(19) ?
    C2 C9 . 1.458(3) ?
    C9 C14 . 1.352(3) ?
    C9 C10 . 1.525(4) ?
    C4A C5 . 1.392(3) ?
    C4A C8A . 1.405(3) ?
    C4A C4 . 1.463(3) ?
    C14 H14A . 0.9300 ?
    C13 C12 . 1.516(4) ?
    C13 H13A . 0.9700 ?
    C13 H13B . 0.9700 ?
    C5 C6 . 1.365(4) ?
    C5 H5A . 0.9300 ?
    C12 C11 . 1.516(4) ?
    C12 H12A . 0.9700 ?
    C12 H12B . 0.9700 ?
    C6 C7 . 1.398(4) ?
    C6 H6A . 0.9300 ?
    C10 C11 . 1.519(4) ?
    C10 H10A . 0.9700 ?
    C10 H10B . 0.9700 ?
    C7 H7A . 0.9300 ?
    C11 H11A . 0.9700 ?
    C11 H11B . 0.9700 ?
loop_
    _geom_angle_atom_site_label_1
    _geom_angle_atom_site_label_2
    _geom_angle_atom_site_label_3
    _geom_angle_site_symmetry_1
    _geom_angle_site_symmetry_3
    _geom_angle
    _geom_angle_publ_flag
    C4 N3 C2 . . 122.98(19) ?
    C4 N3 C13 . . 117.70(18) ?
    C2 N3 C13 . . 119.16(19) ?
    C2 N1 C8A . . 118.76(19) ?
    C7 N8 C8A . . 117.3(2) ?
    C14 N15 H1 . . 120(3) ?
    C14 N15 H2 . . 116(4) ?
    H1 N15 H2 . . 118(4) ?
    N1 C2 N3 . . 122.2(2) ?
    N1 C2 C9 . . 119.8(2) ?
    N3 C2 C9 . . 118.0(2) ?
    C14 C9 C2 . . 116.2(2) ?
    C14 C9 C10 . . 120.1(2) ?
    C2 C9 C10 . . 123.6(2) ?
    C5 C4A C8A . . 119.3(2) ?
    C5 C4A C4 . . 121.9(2) ?
    C8A C4A C4 . . 118.7(2) ?
    N8 C8A N1 . . 115.9(2) ?
    N8 C8A C4A . . 121.6(2) ?
    N1 C8A C4A . . 122.3(2) ?
    O1 C4 N3 . . 121.1(2) ?
    O1 C4 C4A . . 124.5(2) ?
    N3 C4 C4A . . 114.40(19) ?
    N15 C14 C9 . . 126.7(2) ?
    N15 C14 H14A . . 116.6 ?
    C9 C14 H14A . . 116.6 ?
    N3 C13 C12 . . 111.7(2) ?
    N3 C13 H13A . . 109.3 ?
    C12 C13 H13A . . 109.3 ?
    N3 C13 H13B . . 109.3 ?
    C12 C13 H13B . . 109.3 ?
    H13A C13 H13B . . 107.9 ?
    C6 C5 C4A . . 118.8(2) ?
    C6 C5 H5A . . 120.6 ?
    C4A C5 H5A . . 120.6 ?
    C11 C12 C13 . . 112.1(2) ?
    C11 C12 H12A . . 109.2 ?
    C13 C12 H12A . . 109.2 ?
    C11 C12 H12B . . 109.2 ?
    C13 C12 H12B . . 109.2 ?
    H12A C12 H12B . . 107.9 ?
    C5 C6 C7 . . 118.4(2) ?
    C5 C6 H6A . . 120.8 ?
    C7 C6 H6A . . 120.8 ?
    C11 C10 C9 . . 115.8(2) ?
    C11 C10 H10A . . 108.3 ?
    C9 C10 H10A . . 108.3 ?
    C11 C10 H10B . . 108.3 ?
    C9 C10 H10B . . 108.3 ?
    H10A C10 H10B . . 107.4 ?
    N8 C7 C6 . . 124.6(2) ?
    N8 C7 H7A . . 117.7 ?
    C6 C7 H7A . . 117.7 ?
    C12 C11 C10 . . 113.0(2) ?
    C12 C11 H11A . . 109.0 ?
    C10 C11 H11A . . 109.0 ?
    C12 C11 H11B . . 109.0 ?
    C10 C11 H11B . . 109.0 ?
    H11A C11 H11B . . 107.8 ?
loop_
    _geom_hbond_atom_site_label_D
    _geom_hbond_atom_site_label_H
    _geom_hbond_atom_site_label_A
    _geom_hbond_site_symmetry_A
    _geom_hbond_distance_DH
    _geom_hbond_distance_HA
    _geom_hbond_distance_DA
    _geom_hbond_angle_DHA
    _geom_hbond_publ_flag
    N15 H1 O1 1_455 0.85(3) 2.21(3) 3.017(3) 159(3) y
    N15 H2 N1 3_566 0.85(5) 2.31(5) 3.146(3) 168(4) y
    N15 H2 N8 3_566 0.85(5) 2.79(5) 3.401(4) 131(4) y
_shelx_hkl_file
;
   0   0  -1 132.513 72.5393  19
   0   0  -1 101.820 96.1146  10
   0   0  -2 35184.9 1309.59  10
   0   0  -2 35726.0 1050.91  19
   0   0  -3-226.009 255.689  10
   0   0  -3 93.1039 125.338  19
   0   0  -4 192421. 3485.52  19
   0   0  -4 176846. 4438.57  10
   0   0  -5 258.497 188.782  11
   0   0  -5 761.969 329.860  10
   0   0  -6 4787.29 958.217  10
   0   0  -6 5083.28 1013.29  11
   0   0  -7-210.710 166.930  18
   0   0  -7-575.388 687.354  11
   0   0  -8 2880.49 425.195  18
   0   0  -8 3297.03 466.688  13
   0   0  -9 412.897 205.574  18
   0   0 -10 604.448 180.728  18
   0   1  -1 45042.5 1114.88  11
   0  -1  -1 44295.4 1089.64  20
   0   1  -1 43340.6 1025.72  19
   0  -1  -1 43360.8 727.533   1
   0   1  -1 41857.0 1020.80  10
   0  -1  -2 82238.1 1317.68   1
   0  -1  -2 82988.6 2058.33  10
   0   1  -2 80977.7 1987.89  10
   0   1  -2 80519.4 1794.42  19
   0  -1  -3 6448.55 518.685  19
   0  -1  -3 6724.25 753.871  10
   0   1  -3 7229.55 758.461  10
   0   1  -3 7492.32 661.231  19
   0   1  -4 33132.5 1586.76  19
   0  -1  -4 34554.6 1377.19  19
   0   1  -4 32591.3 1891.46  11
   0  -1  -4 33701.9 1945.54  10
   0   1  -4 34377.8 1941.11  10
   0   1  -5 21171.0 1799.80  11
   0  -1  -5 22068.4 1838.85  10
   0   1  -5 20913.6 1736.54  10
   0   1  -6 143.853 283.254  11
   0  -1  -6 54.2001 285.734  11
   0  -1  -6 517.753 397.338  10
   0  -1  -7 648.127 246.902  18
   0   1  -7 186.461 197.370  12
   0   1  -7 704.969 243.381  18
   0   1  -7 220.987 338.735  11
   0   1  -8 172.998 165.097  18
   0  -1  -8 312.169 178.089  18
   0   1  -8 505.325 265.673  13
   0   1  -8 29.3259 172.870  12
   0   1  -9 71.5000 155.019  18
   0  -1  -9-35.5525 106.822  13
   0  -1  -9 234.844 197.699  18
   0   1 -10-57.3865 125.571  18
   0  -1 -10 64.4976 116.161  18
   0   2   0 72290.4 1365.50  19
   0   2  -1 202139. 2769.71  11
   0   2  -1 205839. 2729.59  19
   0  -2  -1 204718. 2673.28  20
   0  -2  -1 209467. 2092.16   1
   0  -2  -2 122189. 2616.71  10
   0  -2  -2 121256. 2569.92  20
   0   2  -2 124626. 2697.50  11
   0   2  -2 122767. 2480.34  19
   0   2  -2 125767. 1358.63   9
   0  -2  -2 124165. 1673.04   1
   0   2  -3 1995.92 373.256  19
   0  -2  -3 1960.29 441.281  10
   0   2  -3 1770.84 456.231  11
   0  -2  -4 11073.0 1164.81  10
   0   2  -4 11476.4 1011.77  19
   0  -2  -4 12584.8 793.190  19
   0   2  -4 10609.7 1133.73  11
   0   2  -5 21830.7 1506.49  19
   0  -2  -5 19713.5 1736.60  10
   0   2  -5 19247.5 1781.90  11
   0   2  -6 198.254 301.470  11
   0  -2  -6 341.480 462.683  10
   0   2  -7 393.672 214.422  12
   0  -2  -7 299.738 203.255  18
   0   2  -7 182.127 587.960  11
   0  -2  -7-58.6481 209.615  15
   0  -2  -7-169.744 268.537  10
   0   2  -7 77.6907 159.464  18
   0  -2  -8 64.6049 178.421  18
   0   2  -8 426.186 196.809  12
   0   2  -8 25.0533 168.380  18
   0   2  -9 368.345 190.350  18
   0  -2  -9 596.767 226.061  18
   0  -2  -9 763.629 230.360  13
   0  -2 -10 235.547 142.325  18
   0   2 -10 149.678 138.257  18
   0   3   0 114.050 156.803  19
   0   3   1 10729.6 620.277  19
   0  -3  -1 10245.7 711.045  20
   0   3  -1 10058.2 718.776  19
   0  -3  -2 12721.7 637.001   1
   0   3  -2 12996.0 918.575  19
   0  -3  -2 13084.8 915.526  20
   0   3  -2 11574.4 919.448  11
   0  -3  -3 31773.7 1685.39  10
   0  -3  -3 34086.2 991.219   1
   0   3  -3 32026.4 1636.96  19
   0   3  -3 32381.7 1756.36  11
   0  -3  -3 34132.0 1705.27  20
   0   3  -4 11770.9 1225.00  11
   0   3  -4 11578.1 1077.53  19
   0  -3  -4 10956.9 1179.79  10
   0   3  -5-474.347 278.466  19
   0  -3  -5 170.677 412.818  10
   0   3  -5 364.646 371.359  11
   0   3  -6-413.531 497.379  11
   0  -3  -6 65.1421 359.466  10
   0  -3  -7 1347.92 626.100  11
   0  -3  -7 1470.85 334.391  18
   0   3  -7 1474.84 326.963  12
   0   3  -7 1381.58 308.346  18
   0  -3  -7 1872.50 331.443  14
   0  -3  -7 1464.16 323.523  15
   0  -3  -7 1844.14 720.812  10
   0   3  -8 155.205 176.296  12
   0   3  -8 301.693 177.353  18
   0  -3  -8-254.070 194.936  18
   0  -3  -9 65.6732 138.311  18
   0  -3  -9-71.4753 138.721  13
   0   3  -9 224.429 173.160  18
   0  -3 -10 352.427 150.656  18
   0   3 -10 353.216 157.119  18
   0   4   0 999999. 7296.19  19
   0   4  -1 57999.6 1922.43  19
   0   4   1 58321.6 1661.28  19
   0   4  -2 2235.94 433.511  19
   0  -4  -2 1878.96 386.979  20
   0  -4  -2 1971.09 306.532   1
   0   4  -3 6913.87 905.857  11
   0  -4  -3 6405.54 812.097  10
   0  -4  -3 7394.06 856.602  20
   0  -4  -3 6997.20 513.113   1
   0   4  -3 7642.10 854.002  19
   0   4  -4 17613.9 1589.99  11
   0   4  -4 19680.4 1463.62  19
   0  -4  -4 17140.8 1516.00  10
   0   4  -5 10402.4 1239.80  19
   0   4  -5 12117.6 1453.45  11
   0  -4  -5 9843.39 1300.29  10
   0   4  -6 1194.26 294.096  18
   0  -4  -6 1350.78 304.385  15
   0  -4  -6 1041.57 485.130  10
   0   4  -6 1648.16 339.115  12
   0  -4  -7 1027.17 559.874  10
   0  -4  -7 1003.73 305.874  15
   0   4  -7 1350.14 335.000  12
   0   4  -7 828.062 262.955  18
   0   4  -7 1244.64 311.713  17
   0  -4  -7 1329.05 317.040  14
   0  -4  -8 107.194 176.948  18
   0   4  -8-9.71828 136.778  18
   0   4  -8 102.072 176.849  12
   0   4  -8 0.91833 160.645  17
   0   4  -9 477.973 215.958  18
   0  -4  -9 419.057 201.482  18
   0   4 -10 112.327 110.683  18
   0  -4 -10 280.403 159.321  18
   0   5   0-198.884 243.832  19
   0   5  -1 36331.0 1700.70  19
   0   5   1 36354.7 1502.65  19
   0  -5  -2 27441.2 1264.92   1
   0  -5  -2 26635.2 1520.04  20
   0   5  -2 27762.7 1613.07  19
   0  -5  -3 29608.6 1192.55   1
   0   5  -3 25141.5 1663.56  19
   0  -5  -3 26227.3 1704.58  10
   0  -5  -3 29900.8 1758.95  20
   0   5  -4 35599.3 2156.90  19
   0  -5  -4 37291.1 2217.73  20
   0  -5  -4 35260.3 2244.96  10
   0   5  -5 185.161 311.039  19
   0  -5  -5 954.746 457.056  10
   0   5  -6 35.2440 136.920  18
   0  -5  -6 49.8883 190.186  15
   0   5  -6-110.852 174.406  12
   0  -5  -6 483.682 200.050  14
   0  -5  -7 327.458 222.212  14
   0   5  -7 420.713 196.595  18
   0  -5  -7 784.165 273.034  15
   0   5  -7 384.488 221.401  17
   0   5  -7 413.754 231.304  12
   0  -5  -8 246.252 198.646  18
   0   5  -8 65.3720 153.862  12
   0   5  -8 89.4348 163.910  18
   0   5  -8 156.608 176.061  17
   0   5  -9 2032.92 328.750  18
   0  -5  -9 1919.55 328.704  18
   0   5 -10 330.844 149.381  18
   0  -5 -10-23.7172 94.7404  18
   0   6   0 628.042 335.978  19
   0   6  -1 4110.29 689.723  19
   0   6   1 4184.21 577.338  19
   0  -6  -2 642.530 290.129  20
   0   6  -2 585.147 394.920  19
   0  -6  -2 997.830 304.463   1
   0  -6  -3 3418.00 642.992  20
   0   6  -3 2966.41 640.003  19
   0  -6  -3 4055.13 721.889  10
   0  -6  -4 7413.08 1064.39  20
   0   6  -4 8189.29 1087.25  19
   0  -6  -4 8434.40 1176.92  10
   0   6  -5 823.414 459.754  19
   0  -6  -5 943.009 423.770  10
   0  -6  -6 447.538 488.452  10
   0  -6  -6 702.165 233.875   7
   0  -6  -6 214.286 225.128  15
   0   6  -6 969.944 285.791  12
   0  -6  -6 42.6866 167.094  14
   0   6  -6 93.0266 158.378  18
   0   6  -7 720.746 272.164  12
   0   6  -7 354.192 191.991  18
   0  -6  -7 570.841 242.258  14
   0   6  -7 362.546 243.835  17
   0  -6  -7 376.618 235.441  15
   0   6  -8 421.435 207.369  18
   0   6  -8 355.135 208.523  17
   0  -6  -8 401.979 218.855  18
   0  -6  -9 276.422 164.084  18
   0   6  -9 458.798 185.897  17
   0   6  -9 349.612 172.140  18
   0  -6 -10-15.9874 71.3921  18
   0   7   0 2397.47 525.757  19
   0   7  -1 10846.2 1135.38  19
   0   7   1 10502.4 1020.65  19
   0   7  -2 7511.47 988.147  19
   0  -7  -2 7241.54 805.412   1
   0  -7  -2 7466.97 944.632  20
   0  -7  -3 6831.95 975.956  10
   0   7  -3 7950.66 1069.11  19
   0  -7  -3 7241.40 1005.96  20
   0   7  -4 2581.36 682.801  19
   0  -7  -4 818.669 441.499  10
   0  -7  -4 2705.85 636.474  20
   0  -7  -5 2376.73 389.777  15
   0  -7  -5 3429.60 817.754  10
   0   7  -5 2314.85 382.779  12
   0   7  -5 2395.14 389.736  18
   0   7  -5 3195.27 773.754  19
   0  -7  -6 4555.45 537.643  15
   0  -7  -6 4297.36 513.452  14
   0   7  -6 4039.60 516.029  18
   0   7  -6 4795.33 579.424  12
   0  -7  -6 5630.92 573.413   7
   0  -7  -6 5418.91 1217.20  10
   0  -7  -7 1580.30 372.670  15
   0  -7  -7 1223.64 307.479  14
   0   7  -7 1348.24 312.059  18
   0  -7  -7 2059.30 363.246   7
   0   7  -7 1455.13 334.118  17
   0   7  -8-109.062 189.577  18
   0  -7  -8 65.4124 168.063  14
   0   7  -8-60.4370 160.207  17
   0  -7  -8-100.214 120.984  18
   0   7  -9 282.671 163.223  17
   0  -7  -9 69.1736 130.487  18
   0   7  -9-41.8464 131.146  18
   0  -7 -10 268.716 105.867  18
   0   8   0 106394. 3608.24  19
   0   8   1 2752.82 640.508  19
   0   8  -1 2812.09 642.650  19
   0  -8  -2 35809.8 1992.34   1
   0   8  -2 31728.2 2143.15  19
   0  -8  -2 32699.7 2140.81  20
   0  -8  -3 667.355 381.537  20
   0   8  -3 846.260 451.880  19
   0  -8  -3 170.759 276.140  10
   0  -8  -4 611.820 441.682  10
   0  -8  -4 582.197 254.787  20
   0   8  -4 991.239 467.920  19
   0   8  -5 12072.7 794.034   4
   0   8  -5 9121.22 755.192  12
   0  -8  -5 9441.57 1480.59  10
   0   8  -5 10017.4 771.452  18
   0  -8  -5 12453.1 834.186   7
   0   8  -5 10302.6 1430.35  19
   0  -8  -5 10445.6 770.826  15
   0  -8  -6 958.722 260.304   7
   0  -8  -6 512.963 251.801  15
   0   8  -6 715.738 265.829  17
   0  -8  -6 485.587 223.200  14
   0   8  -6 1053.94 297.506  18
   0   8  -7 611.033 256.295  17
   0   8  -7 665.215 259.797  18
   0  -8  -7 762.724 292.639  15
   0  -8  -7 741.838 242.497  14
   0  -8  -7 985.460 263.168   7
   0  -8  -8-153.577 172.003  18
   0   8  -8 89.8703 164.198  17
   0   8  -8-86.4762 151.744  18
   0  -8  -8-81.8942 166.109  14
   0  -8  -9 1095.04 225.819  18
   0   8  -9 982.244 200.884  17
   0   9   0-374.078 374.076  19
   0   9  -1 2556.79 670.820  19
   0   9   1 1879.88 524.730  19
   0  -9  -2 702.672 308.975   1
   0   9  -2 1022.78 459.606  19
   0  -9  -2 1379.69 493.164  20
   0   9  -3-172.207 246.045  19
   0  -9  -3-3.09873 285.715  10
   0  -9  -3-55.3557 264.125  20
   0  -9  -4 755.210 256.845  15
   0  -9  -4-21.8215 334.868  10
   0  -9  -4 714.220 264.332   6
   0  -9  -4 539.773 239.651   7
   0   9  -4 168.579 349.994  19
   0  -9  -4 27.2069 216.048  20
   0   9  -5 2058.04 841.701  19
   0  -9  -5 1695.60 350.408   7
   0   9  -5 1946.19 396.547   4
   0  -9  -5 1219.09 307.791  15
   0  -9  -5 944.829 774.515  10
   0   9  -5 1007.59 281.859  16
   0   9  -5 1291.31 328.267  18
   0  -9  -6 1986.77 385.105  15
   0  -9  -6 1990.02 379.284   7
   0   9  -6 1662.97 370.139  17
   0  -9  -6 1604.52 333.788  14
   0   9  -6 1922.97 376.853  18
   0   9  -7 274.374 200.864  17
   0  -9  -7 179.044 149.842   7
   0  -9  -7 37.7970 182.619  15
   0  -9  -7 193.489 184.918  14
   0   9  -8 448.850 197.735  17
   0  -9  -9-25.0427 92.1581  18
   0   9  -9 129.677 122.191  17
   0  10   0 18958.0 1779.57  19
   0 -10  -1 3710.35 835.655  20
   0  10   1 6235.10 979.276  19
   0  10  -1 5021.43 974.373  19
   0  10  -2 248.431 314.213  19
   0 -10  -2 646.861 513.823  20
   0 -10  -3 1202.27 328.826   7
   0 -10  -3 1396.99 551.573  20
   0 -10  -3 1872.11 591.821  10
   0 -10  -3 1533.00 314.321   6
   0  10  -3 1688.40 577.945  19
   0  10  -4 9926.52 747.179  17
   0  10  -4 10004.1 737.253   5
   0 -10  -4 10622.0 753.154  15
   0  10  -4 11091.6 1605.71  19
   0 -10  -4 8107.46 1339.92  10
   0 -10  -4 9457.17 749.084   7
   0 -10  -4 10762.0 846.976   6
   0  10  -5 136.651 188.416  17
   0  10  -5 29.1408 176.194  16
   0 -10  -5 117.808 202.193   7
   0 -10  -5-11.2004 133.008  15
   0 -10  -5-151.581 182.903  14
   0 -10  -6 15.3189 134.202  15
   0 -10  -6-18.6489 131.971   7
   0 -10  -6-165.845 201.200  14
   0  10  -6-216.237 186.772  17
   0 -10  -7 59.8448 186.250  15
   0 -10  -7 471.925 206.002   7
   0  10  -7 244.714 195.353  17
   0 -10  -7 246.231 182.825  14
   0  10  -8 709.100 199.061  17
   0 -10  -8 651.264 213.687  18
   0  10  -9 514.738 130.288  17
   0 -10  -9 416.494 127.034  18
   0  11   0-344.063 360.926  19
   0 -11  -1 669.159 451.427  20
   0 -11  -1-17.1064 359.765   1
   0  11  -1 545.117 335.375  19
   0  11  -2 178.004 184.483   5
   0 -11  -2-75.7689 168.775  20
   0 -11  -2-246.129 204.763   6
   0  11  -2-165.448 219.352  19
   0 -11  -3 5126.90 586.289   6
   0 -11  -3 3949.65 526.704   7
   0 -11  -3 5245.98 1021.52  10
   0  11  -3 4668.72 541.481   5
   0  11  -3 4966.25 1095.36  19
   0  11  -3 4076.61 487.347  17
   0 -11  -4 2864.29 439.376   7
   0  11  -4 2754.23 927.147  19
   0 -11  -4 2804.01 459.751   6
   0 -11  -4 3965.08 484.598  15
   0  11  -4 3206.13 449.739  17
   0  11  -4 3522.61 497.559   5
   0 -11  -5 825.051 251.215   7
   0  11  -5 201.476 200.121  17
   0 -11  -5 105.624 247.884  15
   0  11  -5 44.8440 218.535   3
   0  11  -5 364.741 217.898  16
   0 -11  -5 389.858 193.230  14
   0  11  -6 882.238 283.821  16
   0  11  -6 1155.96 301.010  17
   0 -11  -6 1254.46 321.428  15
   0 -11  -6 1647.97 328.078  14
   0  11  -6 1391.02 335.975   3
   0 -11  -6 963.087 268.300   7
   0  11  -7 224.747 130.649  17
   0 -11  -7 230.874 175.170  14
   0 -11  -7 163.602 171.731   7
   0 -11  -7 211.908 169.495  15
   0 -11  -8-37.9573 117.932  18
   0  11  -8 64.1588 111.504  17
   0  12   0 997.412 309.813   3
   0  12   0 1633.26 606.538  19
   0  12  -1 1530.73 683.678  19
   0  12  -1 801.399 285.134   3
   0 -12  -1 1058.60 619.644   1
   0 -12  -1 1320.48 294.778   6
   0  12   1 1004.76 311.751   3
   0  12  -2 598.858 293.098   3
   0 -12  -2 900.218 280.017   6
   0 -12  -2 386.512 202.866   7
   0  12  -3 2682.46 422.749  17
   0 -12  -3 1648.54 371.222   7
   0  12  -3 2293.12 789.713  19
   0 -12  -3 2380.36 420.536   6
   0  12  -3 1999.43 381.955   5
   0 -12  -4 632.942 217.389   7
   0 -12  -4 570.025 229.781  15
   0  12  -4 576.341 273.903   3
   0  12  -4 660.133 269.283  17
   0 -12  -5-27.2268 140.004  14
   0  12  -5-23.7318 128.124  16
   0  12  -5 276.680 194.392  17
   0  12  -5 188.405 217.523   3
   0 -12  -5-92.4169 180.485  15
   0 -12  -5 113.279 150.378   7
   0  12  -6 1292.35 269.346  16
   0  12  -6 1788.85 341.024   3
   0 -12  -6 1936.90 333.246  14
   0 -12  -6 1591.96 335.109  15
   0 -12  -6 2082.46 338.699   7
   0  12  -6 2146.59 361.457  17
   0 -12  -7-53.3481 118.712   7
   0  12  -7 105.909 137.156  17
   0 -12  -7 133.823 139.124  14
   0  12  -8-47.7673 101.800  17
   0 -12  -8-173.419 126.597  18
   0  13   0 90.3794 231.380   3
   0 -13   0-1240.23 617.099   1
   0  13   1 30.0132 212.938   3
   0  13  -1 18.6464 183.280   3
   0 -13  -2 466.318 226.598   7
   0  13  -2 673.350 277.679   3
   0 -13  -2 902.087 295.896   6
   0  13  -3-34.0072 169.823   3
   0  13  -3 10.6797 126.380  17
   0 -13  -3 95.5958 158.543   6
   0 -13  -3 148.368 192.240   7
   0  13  -4-188.386 212.408   3
   0  13  -4-5.93415 145.598  17
   0 -13  -4 325.687 192.372  14
   0 -13  -4-122.778 166.721   7
   0 -13  -5 407.520 188.577   7
   0 -13  -5 454.867 201.406  14
   0  13  -5 415.881 184.527  17
   0  13  -5 339.341 229.523   3
   0 -13  -5 793.370 229.364  15
   0  13  -5 217.198 157.940  16
   0  13  -6-215.261 188.923   3
   0 -13  -6 179.516 137.453  14
   0  13  -6 66.0977 148.172  16
   0  13  -6-3.25446 130.542  17
   0 -13  -6 149.011 135.190   7
   0  13  -7 205.870 147.310  17
   0 -13  -7 66.1217 121.693  14
   0  14   0 226.256 240.400   3
   0  14   1 396.742 202.893   3
   0  14  -1 490.524 271.649   3
   0  14  -2 301.810 216.988   3
   0 -14  -2 397.466 197.632   6
   0 -14  -2-22.7615 172.363   7
   0 -14  -3 1720.96 317.316  14
   0  14  -3 1153.19 311.761   3
   0 -14  -3 1101.05 302.635   7
   0  14  -4 406.086 249.076   3
   0 -14  -4 561.408 219.662  14
   0  14  -4 489.282 228.293  17
   0 -14  -4 343.401 220.664   7
   0  14  -5 121.715 198.233   3
   0 -14  -5 272.175 160.993  14
   0 -14  -5 130.795 163.986   7
   0  14  -5 144.814 152.764  17
   0  14  -5 178.174 154.789  16
   0  14  -6 606.761 168.974  16
   0  14  -6 850.028 213.860   3
   0 -14  -6 779.202 181.921   7
   0  14  -6 1082.92 232.490  17
   0 -14  -6 906.693 201.100  14
   0  14  -7 275.829 127.480  17
   0  15   0-68.4191 174.793   3
   0  15  -1 842.584 266.157   3
   0 -15  -1 11.6745 187.601   7
   0 -15  -2-31.5659 149.953   7
   0  15  -2-126.765 189.609   3
   0 -15  -3 360.555 211.640   7
   0 -15  -3 642.707 188.628  14
   0  15  -3 310.711 219.657   3
   0  15  -4 492.429 252.751   3
   0  15  -4 230.743 177.205  16
   0  15  -4 669.345 204.865  17
   0 -15  -4 741.934 206.778  14
   0 -15  -4 0.90352 199.129   7
   0 -15  -5 446.049 154.545  14
   0  15  -5 92.4794 127.750  16
   0  15  -5 187.281 141.825  17
   0  15  -5 259.240 176.202   3
   0 -15  -5 336.526 165.249   7
   0  15  -6 330.196 131.119  17
   0 -15  -6 169.131 102.908   7
   0  16   0 1938.41 341.258   3
   0 -16   0 1626.77 332.491   7
   0  16  -1 1821.30 357.896   3
   0 -16  -1 1221.60 319.760   7
   0  16  -2 513.861 225.292   3
   0 -16  -2 481.437 223.881   7
   0  16  -3 501.081 215.246   3
   0 -16  -3 185.596 172.410   7
   0 -16  -4-178.946 135.866   7
   0 -16  -4 77.3425 80.2938  14
   0  16  -4-96.4606 160.343   3
   0  16  -4 41.0144 125.527  16
   0  16  -5 665.958 161.227  16
   0 -16  -5 375.174 137.949   7
   0 -17   0 175.198 147.597   7
   0 -17   1 67.7868 137.379   7
   0 -17  -1-192.368 174.466   7
   0  17  -2 430.065 199.778   3
   0 -17  -2 507.598 196.279   7
   0 -17  -3-32.9482 126.607   7
   0  17  -3 45.2774 146.340   3
   0  17  -3 58.0557 112.796  16
   0  17  -4 12.0395 99.3270  16
   0 -17   4-17.8580 22.4127   7
   0 -17  -4-146.145 115.148   7
   0 -18   0 129.142 135.907   7
   0 -18   1 40.7615 118.581   7
   0 -18  -1 214.033 139.494   7
   0  18  -2 25.1088 90.9022  16
   0 -18   2-102.164 134.445   7
   0 -18  -2 89.0056 114.209   7
   0 -18  -3 37.6472 90.2997   7
   0  18  -3 51.1416 99.3595  16
   0 -18   3 55.9022 48.6426   7
   0 -19   0-114.523 102.015   7
   0 -19  -1 60.1976 87.4576   7
   0 -19   1 45.0482 85.2877   7
   1   0 -10 1722.42 281.209  18
   1   0  -9 27.5866 179.999  18
   1   0  -9-144.516 187.441  12
   1   0  -8 1984.55 374.161  18
   1   0  -8 1924.54 378.758  12
   1   0  -7-45.0576 105.317  18
   1   0  -7-140.583 179.598  12
   1   0  -6 3175.35 774.681  11
   1   0  -6 2432.74 714.307  10
   1   0  -5 82.4618 320.927  10
   1   0  -4 2292.64 505.073  10
   1   0  -3 56.0278 147.403  10
   1   0  -3 223.807 78.9401  19
   1   0  -2 12129.0 470.134  19
   1   0  -2 11927.6 722.495  10
   1   0  -2 12103.8 754.448   9
  -1   0   1 237.262 116.222   1
   1   0  -1 139.344 161.893  20
  -1   0   0 139032. 1839.81   1
  -1   0  -1 745.394 202.099  10
  -1   0  -1 340.277 145.304   1
  -1   0  -1 301.503 157.051  11
  -1   0  -2 19269.8 987.777   1
  -1   0  -2 18760.6 964.133  11
  -1   0  -2 20945.9 1140.26  10
  -1   0  -3 1075.68 335.005  11
  -1   0  -3 615.677 305.198  10
  -1   0  -3 985.991 319.588  19
  -1   0  -4 38130.2 2035.94  11
  -1   0  -4 40225.9 1908.15  19
  -1   0  -4 40981.5 2249.20  10
  -1   0  -5 766.550 450.554  10
  -1   0  -5 191.618 196.468  19
  -1   0  -6 8047.77 1273.11  11
  -1   0  -7 838.664 671.044  11
  -1   0  -7-246.077 200.503  18
  -1   0  -8 7019.61 657.590  18
  -1   0  -8 8146.19 680.455  13
  -1   0  -9-189.570 152.193  13
  -1   0  -9-133.072 154.130  18
  -1   0 -10-80.5542 119.462  18
   1   1 -10 137.405 161.506  18
   1  -1 -10 217.848 161.455  18
   1   1  -9 23.5994 141.532  18
   1  -1  -9 251.913 179.376  18
   1   1  -9-129.311 161.598  12
   1  -1  -8-49.6866 191.787  18
   1  -1  -8-292.863 181.538  12
   1   1  -8-42.4818 195.360  18
   1   1  -8-456.828 225.015  12
   1   1  -7 2332.84 401.194  12
   1  -1  -7 1585.23 310.421  18
   1   1  -7 815.508 695.294  11
   1  -1  -7 1900.89 359.595  15
   1  -1  -7 2298.45 772.694  11
   1   1  -7 2000.63 340.081  18
   1  -1  -7 1708.98 336.805  12
   1  -1  -6 55.5366 253.197  10
   1   1  -6-3.46310 254.766  11
   1   1  -5 414.278 315.777  10
   1  -1  -5 364.884 344.038  10
   1  -1  -4 9557.26 1022.82  10
   1   1  -4 8717.73 947.529  10
   1   1  -4 9070.31 728.178  19
   1  -1  -3 29395.1 1470.68  10
   1   1  -3 28023.8 1366.90  10
   1   1  -3 29224.0 1142.88  19
   1   1  -3 29030.4 1281.79   9
   1   1  -2 38664.8 1140.07  19
   1  -1  -2 38504.3 1494.72  20
   1  -1  -2 37675.7 1411.02   9
   1   1  -2 40162.5 1270.43  10
   1   1  -1 132043. 1855.17  19
  -1   1   1 129998. 1109.59  19
   1  -1  -1 126773. 2161.01   9
   1   1  -1 134926. 1386.03  10
  -1   1   1 130548. 1321.76   1
   1  -1  -1 135535. 2223.34  20
  -1  -1   0 35325.9 1036.88   1
  -1   1   0 35493.0 968.852   1
  -1  -1  -1 119.626 126.760   1
  -1   1  -1 152.432 141.337   1
  -1  -1  -1 171.047 137.897  10
  -1  -1  -2 46252.7 1485.24   1
  -1   1  -2 46099.7 1613.77  19
  -1   1  -2 41748.6 1564.96  11
  -1  -1  -2 46164.5 1679.21  10
  -1   1  -3 25789.6 1456.96  11
  -1  -1  -3 25934.1 1260.40   1
  -1   1  -3 25538.2 1392.67  19
  -1  -1  -3 25467.9 1527.46  10
  -1  -1  -4 85836.7 2738.02  19
  -1   1  -4 79786.2 3009.21  11
  -1   1  -4 80928.6 2796.98  19
  -1  -1  -4 80990.9 3189.41  10
  -1   1  -5 12883.4 1429.04  11
  -1  -1  -5 15017.1 1590.60  10
  -1  -1  -5 14667.3 1469.11  11
  -1   1  -5 16785.8 1416.81  19
  -1  -1  -6 4657.77 1013.03  11
  -1   1  -6 3845.20 874.124  11
  -1   1  -7 975.249 623.630  11
  -1  -1  -7 308.559 618.115  11
  -1   1  -7 95.1471 175.094  18
  -1  -1  -7 446.106 217.786  18
  -1   1  -7 341.497 200.294  13
  -1  -1  -7 278.660 185.974   7
  -1   1  -8 4384.94 531.102  13
  -1   1  -8 3778.20 492.792  18
  -1  -1  -8 3993.77 504.728  18
  -1   1  -9 91.0886 161.085  18
  -1  -1  -9 292.903 173.680  13
  -1  -1  -9 179.819 175.157  18
  -1   1  -9-122.674 174.034  13
  -1   1 -10-94.3030 106.727  18
  -1  -1 -10 95.6041 103.930  18
   1   2 -10 700.493 198.147  18
   1  -2 -10 461.310 177.540  18
   1  -2  -9-98.4958 181.126  18
   1   2  -9-371.207 219.246  12
   1   2  -9 80.7613 151.515  18
   1   2  -8 6.54757 158.566  18
   1  -2  -8-100.338 167.143  18
   1   2  -8 51.2885 209.108  12
   1  -2  -7 56.3611 121.332  10
   1  -2  -7-70.6834 202.428  15
   1  -2  -7-192.834 245.313  11
   1  -2  -7-64.0258 174.630  18
   1   2  -7 371.824 221.358  18
   1   2  -7-289.301 196.623  12
   1   2  -6 562.358 409.606  11
   1  -2  -6 582.538 354.435  10
   1   2  -5 1427.47 515.737  11
   1  -2  -5 997.544 467.808  10
   1   2  -5 1427.82 515.294  10
   1   2  -4 1052.17 316.419  19
   1  -2  -4 619.764 277.809  10
   1   2  -4 1107.40 370.092  10
   1   2  -4 832.721 365.289  11
   1   2  -3 18561.5 1052.31  19
   1  -2  -3 18052.1 1222.40  10
   1  -2  -3 18504.5 1267.97  20
   1   2  -3 19354.5 1014.02   9
   1   2  -3 18766.5 1117.16  10
   1   2  -2 38791.2 1360.70  19
   1  -2  -2 40877.1 1610.57  20
   1   2  -2 39988.0 1228.37  10
   1  -2  -1 22684.5 1049.98  20
   1   2  -1 24864.0 905.137  11
   1   2  -1 23731.3 973.867  19
  -1   2   1 24737.2 659.405  19
  -1   2   0 7373.63 496.237  19
  -1  -2   0 7551.24 308.583  10
   1  -2   0 7144.73 472.055   9
  -1  -2   0 7372.81 542.428   1
  -1  -2  -1 95560.0 2010.50   1
  -1   2  -1 98336.3 2130.57  19
  -1  -2  -1 91573.9 1865.80  10
  -1  -2  -1 98039.9 1500.27  20
  -1   2  -2 88169.4 2429.68  11
  -1   2  -2 88177.2 2369.09  19
  -1  -2  -2 90353.5 2128.79   1
  -1  -2  -2 92358.1 2394.56  10
  -1   2  -3 14441.8 1114.91  19
  -1  -2  -3 14784.1 1172.73  10
  -1  -2  -3 15183.1 964.559   1
  -1   2  -3 14270.7 1161.72  11
  -1   2  -4 7105.52 962.389  11
  -1  -2  -4 7595.56 798.891  19
  -1  -2  -4 7261.64 997.778  10
  -1   2  -4 6551.60 842.272  19
  -1  -2  -5 525.511 290.152  10
  -1  -2  -5 713.034 435.498  11
  -1   2  -5 198.193 340.485  11
  -1   2  -5 180.424 251.422  19
  -1  -2  -6 1046.13 664.932  11
  -1  -2  -6 608.104 550.813  10
  -1  -2  -6 1575.30 314.032  15
  -1   2  -7 1326.64 295.057  18
  -1  -2  -7 1145.72 298.252  18
  -1  -2  -7 1622.56 343.646   7
  -1  -2  -7 1857.44 940.073  11
  -1   2  -7 1525.95 336.705  13
  -1   2  -8-134.915 181.762  13
  -1   2  -8 87.0669 140.925  18
  -1  -2  -8-47.1831 142.999  18
  -1  -2  -9 766.577 247.628  18
  -1  -2  -9 768.229 207.743  13
  -1   2  -9 1120.01 258.125  13
  -1   2  -9 788.145 252.383  18
  -1   2 -10-7.87749 101.475  18
  -1  -2 -10-111.255 109.221  18
   1   3 -10 148.114 107.335  18
   1  -3 -10 89.6034 103.756  18
   1   3  -9 36.0276 153.086  12
   1   3  -9 225.765 176.112  18
   1  -3  -9 216.281 149.462  18
   1   3  -8 131.259 194.043  12
   1   3  -8 169.801 179.438  18
   1  -3  -8-81.2342 197.684  15
   1  -3  -8 310.824 214.418  18
   1  -3  -7 5675.97 554.205  14
   1  -3  -7 5108.38 566.852  15
   1   3  -7 5925.65 1214.07  11
   1  -3  -7 5484.29 569.985  18
   1   3  -7 4565.14 538.689  18
   1  -3  -7 4445.98 1058.42  10
   1   3  -7 5427.33 597.637  12
   1   3  -6 9663.68 1416.33  11
   1  -3  -6 8451.62 1351.68  10
   1   3  -5 1758.76 424.166  19
   1  -3  -5 2176.90 604.434  10
   1   3  -5 1797.96 614.718  11
   1  -3  -4 361.260 289.271  10
   1   3  -4 286.210 295.088  11
   1   3  -4 501.307 219.524  19
   1   3  -3 23113.5 1316.79  19
   1   3  -3 23288.0 1455.72  11
   1   3  -3 24586.3 1122.67   9
   1  -3  -3 25121.9 1544.25  20
   1  -3  -2 23577.3 1334.93  20
   1  -3  -2 23081.6 545.736   1
   1   3  -2 24459.8 1220.98  19
   1   3  -2 23891.2 1247.87  11
   1   3  -1 255074. 3676.25  19
  -1   3   1 260956. 2760.47  19
   1   3   0 82129.8 1990.11  19
  -1   3   0 84241.0 1885.06  19
  -1  -3  -1 15200.4 895.106   1
  -1  -3  -1 14564.8 691.956  20
  -1   3  -1 13466.2 893.317  19
  -1  -3  -1 13849.4 757.827  10
  -1  -3  -2 14233.5 882.447  20
  -1  -3  -2 13721.4 974.622  10
  -1  -3  -2 14328.2 922.048   1
  -1   3  -2 12373.2 979.670  19
  -1  -3  -3 26681.9 1621.66  10
  -1  -3  -3 26851.1 1307.09   1
  -1   3  -3 25267.6 1550.23  19
  -1   3  -4 55936.9 2550.83  19
  -1  -3  -4 55265.2 2716.10  10
  -1   3  -4 55188.7 2740.53  11
  -1   3  -5 8.03383 85.9484  19
  -1  -3  -5 128.600 323.005  10
  -1  -3  -6 3840.48 882.922  11
  -1  -3  -6 2948.31 423.877  15
  -1   3  -6 3113.51 422.794  18
  -1  -3  -6 3236.83 422.709  14
  -1  -3  -6 2115.28 751.707  10
  -1   3  -7 174.549 209.441  13
  -1   3  -7 96.0756 150.141  18
  -1  -3  -7 1.05098 167.304  18
  -1   3  -7 80.9833 203.649  12
  -1  -3  -7 125.900 132.767   7
  -1  -3  -8 4228.59 505.679  18
  -1   3  -8 4137.83 511.048  18
  -1   3  -8 4634.63 519.657  13
  -1  -3  -9-54.4605 151.194  13
  -1  -3  -9 246.669 158.068  18
  -1   3  -9 132.306 146.398  18
  -1   3 -10 160.970 116.240  18
  -1  -3 -10-97.3575 109.863  18
  -1  -3 -10 263.932 133.839  13
   1  -4 -10 409.290 156.974  18
   1   4 -10 432.040 174.471  18
   1   4  -9 548.482 208.348  18
   1   4  -9 515.993 214.014  12
   1  -4  -9 831.072 241.991  18
   1   4  -8 251.416 190.568  12
   1  -4  -8 597.314 247.630  18
   1  -4  -8 434.802 229.061  15
   1  -4  -8 381.478 170.025  14
   1   4  -8 262.526 206.487  18
   1   4  -7 500.858 253.881  17
   1  -4  -7 566.899 206.539  14
   1  -4  -7 388.143 245.114  15
   1   4  -7 690.958 274.484  12
   1   4  -7 692.253 273.104  18
   1  -4  -7 155.629 320.503  10
   1   4  -6 4399.28 1055.29  11
   1   4  -6 3796.23 466.561  18
   1  -4  -6 4166.24 477.717  15
   1  -4  -6 4030.31 1001.06  10
   1   4  -6 4219.18 491.246  12
   1   4  -5 1436.23 428.392  19
   1   4  -5 832.877 443.194  11
   1  -4  -5 1819.98 609.273  10
   1   4  -4 9319.88 1141.59  11
   1  -4  -4 8176.78 1057.57  10
   1   4  -4 9245.68 1023.51  19
   1  -4  -4 9244.80 1118.92  20
   1   4  -3 2262.03 492.336  19
   1   4  -3 2013.50 484.147  11
   1  -4  -3 1887.73 523.147  20
   1   4  -2 3827.25 548.623  19
   1   4  -2 3668.84 566.138  11
   1  -4  -2 2883.54 539.372  20
  -1   4   1 190356. 2878.72  19
   1   4  -1 186007. 3517.79  19
  -1   4   0 576968. 5680.52  19
   1   4   0 586332. 5964.52  19
  -1  -4  -1 24824.5 1260.26   1
  -1  -4  -1 25601.4 1079.49  20
  -1   4  -1 23873.0 1298.96  19
  -1   4  -2 104380. 2992.32  19
  -1  -4  -2 107023. 2513.30  20
  -1  -4  -2 100929. 2713.95  10
  -1  -4  -2 103018. 2615.55   1
  -1  -4  -3 43843.3 1750.12   1
  -1  -4  -3 42333.0 2110.44  10
  -1   4  -3 40730.9 2082.06  19
  -1   4  -4 61720.6 2848.55  19
  -1  -4  -4 62190.9 2943.12  10
  -1  -4  -5 4693.01 950.967  10
  -1   4  -5 6421.96 1008.32  19
  -1  -4  -6 908.383 749.069  11
  -1   4  -6 334.762 199.034  18
  -1  -4  -6 317.817 489.275  10
  -1  -4  -6 431.783 199.807   7
  -1   4  -6 321.234 176.258  12
  -1   4  -6 283.232 195.004  13
  -1  -4  -6 183.195 182.674  14
  -1  -4  -6 344.257 223.029  15
  -1   4  -7 552.203 218.308  12
  -1   4  -7 1123.23 312.566   4
  -1   4  -7 650.221 240.208  13
  -1  -4  -7-199.664 183.470   7
  -1   4  -7 101.258 177.008  18
  -1   4  -8 5219.89 557.235  18
  -1  -4  -8 4789.98 522.292  18
  -1   4  -8 5869.94 561.077  13
  -1  -4  -8 6061.46 564.245   7
  -1   4  -8 5035.23 517.607  17
  -1  -4  -9 9.86603 135.396  18
  -1   4  -9 95.7487 168.077  18
  -1  -4  -9 258.224 184.259  13
  -1  -4 -10 198.097 106.101  18
  -1   4 -10 114.060 101.539  18
   1   5 -10 142.720 143.953  18
   1  -5 -10 167.988 122.595  18
   1  -5  -9 706.646 211.227  18
   1   5  -9 678.037 220.669  18
   1   5  -8 1286.15 319.003  12
   1  -5  -8 1024.39 283.116  18
   1   5  -8 803.927 271.637  18
   1  -5  -8 1317.36 283.300  14
   1   5  -8 942.126 263.320  17
   1  -5  -8 1278.38 323.046  15
   1  -5  -7 176.265 180.241  14
   1   5  -7 149.978 200.028  17
   1  -5  -7 312.617 234.414  15
   1   5  -7 116.727 176.679  18
   1   5  -7 54.4977 220.178  12
   1  -5  -6 1634.33 310.321  14
   1  -5  -6 1200.38 615.257  10
   1   5  -6 1239.73 328.604  12
   1  -5  -6 1139.83 317.486  15
   1   5  -6 1502.26 330.554  18
   1   5  -6 1492.33 329.205  17
   1  -5  -5 35186.5 2548.71  10
   1   5  -5 36267.3 2283.94  19
   1  -5  -4 8236.19 1096.22  10
   1  -5  -4 7891.68 1082.25  20
   1   5  -4 8446.41 1015.99  19
   1   5  -4 8737.85 1178.33  11
   1   5  -3 24406.3 1613.60  19
   1  -5  -3 23025.7 1656.55  20
   1  -5  -2 366.632 265.923  20
   1   5  -2 639.537 342.168  19
  -1   5   2 593.742 222.924  19
  -1   5   1 162688. 3054.70  19
   1   5  -1 160413. 3639.34  19
   1   5   0 126611. 3083.34  19
  -1   5   0 127849. 2974.91  19
  -1  -5  -1 19959.2 1102.20  20
  -1   5  -1 20464.1 1326.00  19
  -1  -5  -1 20267.8 1251.50   1
  -1  -5  -2 3591.11 568.189  10
  -1   5  -2 3235.86 609.663  19
  -1  -5  -2 4361.15 575.633  20
  -1  -5  -2 3695.00 570.324   1
  -1  -5  -3 209.337 215.415  20
  -1  -5  -3 421.329 218.029  10
  -1  -5  -3 535.790 234.954   1
  -1   5  -3 401.873 242.728  19
  -1  -5  -4 810.954 402.101  10
  -1   5  -4 860.218 430.347  19
  -1  -5  -5 4784.36 969.457  10
  -1   5  -5 4941.55 898.785  19
  -1  -5  -6 2287.09 388.235  15
  -1  -5  -6 1479.30 707.718  10
  -1   5  -6 2655.62 418.445  12
  -1   5  -6 2333.16 732.380  19
  -1  -5  -6 2699.15 422.423   7
  -1   5  -6 3008.43 441.010   4
  -1   5  -6 1735.21 352.744  18
  -1  -5  -6 2368.53 384.075  14
  -1   5  -6 3076.61 436.696  13
  -1  -5  -7 2620.82 410.992  14
  -1  -5  -7 2666.62 414.713   7
  -1   5  -7 2599.66 449.051  13
  -1   5  -7 2092.91 378.836  18
  -1   5  -7 2787.70 417.558   4
  -1  -5  -8 780.909 231.117  18
  -1  -5  -8 1224.77 283.058   7
  -1   5  -8 717.456 259.515  17
  -1   5  -8 555.020 237.470  18
  -1  -5  -9 49.6879 105.353  18
  -1   5  -9-36.6119 125.415  18
  -1  -5 -10-29.5005 89.3815  18
   1  -6 -10 159.818 116.033  18
   1  -6  -9 117.380 147.142  18
   1   6  -9 67.2641 157.936  18
   1   6  -9 20.3296 149.068  17
   1   6  -8 3494.70 465.204  17
   1  -6  -8 3538.41 462.842  18
   1  -6  -8 3226.11 455.484  15
   1  -6  -8 3120.00 412.936  14
   1   6  -8 3018.90 452.904  12
   1   6  -8 2866.05 423.376  18
   1  -6  -7 45.7132 174.777  15
   1  -6  -7 454.851 183.695  14
   1   6  -7 146.869 135.521  18
   1   6  -7 162.320 183.329  17
   1   6  -7 4.59964 186.248  12
   1  -6  -6 785.782 241.369  15
   1   6  -6 1558.37 326.903  18
   1  -6  -6 529.591 505.462  10
   1   6  -6 749.375 252.261  17
   1   6  -6 1308.97 319.838  12
   1   6  -5 2356.47 636.582  19
   1  -6  -5 1010.55 560.008  10
   1   6  -4 775.106 386.040  19
   1  -6  -4 228.896 222.311  20
   1  -6  -4 17.3190 289.690  10
   1   6  -3 2076.99 546.449  19
   1  -6  -3 2494.56 627.195  20
  -1   6   2 5624.94 611.974  19
   1  -6  -2 5022.98 806.452  20
   1   6  -2 6136.56 833.760  19
  -1   6   1 3686.82 545.244  19
   1   6  -1 3036.69 608.714  19
  -1   6   0 32566.5 1669.52  19
   1   6   0 30114.5 1667.72  19
  -1  -6  -1 32559.9 1592.95  20
  -1   6  -1 31440.2 1760.22  19
  -1  -6  -1 33536.3 1763.02   1
  -1   6  -2 5843.74 861.743  19
  -1  -6  -2 5601.21 711.639   1
  -1  -6  -2 6744.17 830.308  10
  -1  -6  -2 6619.22 750.167  20
  -1  -6  -3-379.070 273.394  10
  -1  -6  -3 207.217 227.372  20
  -1   6  -3-75.9847 259.046  19
  -1  -6  -3 50.3350 237.354   1
  -1   6  -4-777.157 381.174  19
  -1  -6  -4-278.556 251.566  10
  -1   6  -5 2711.85 841.873  19
  -1  -6  -5 2364.38 803.528  10
  -1  -6  -6 1157.79 674.427  10
  -1   6  -6 1371.48 773.496  19
  -1  -6  -6 1484.27 319.028  14
  -1   6  -6 1799.26 369.362   4
  -1   6  -6 1710.73 350.650  13
  -1  -6  -6 1655.98 332.236   7
  -1  -6  -6 1933.50 361.912  15
  -1   6  -6 1156.82 297.907  18
  -1   6  -7 1753.98 346.389  18
  -1   6  -7 2151.45 383.539   4
  -1  -6  -7 2087.15 356.390   7
  -1  -6  -7 1533.24 328.698  14
  -1  -6  -8-14.9834 158.642   7
  -1   6  -8 33.7951 179.872  18
  -1  -6  -8 104.286 152.571  18
  -1   6  -8 172.400 181.180  17
  -1   6  -9 983.525 194.993  17
  -1  -6  -9 990.633 231.222  18
  -1   6  -9 893.780 234.204  18
   1  -7 -10 661.762 145.166  18
   1   7  -9 166.768 137.067  17
   1   7  -9 180.648 153.488  18
   1  -7  -9 279.751 162.989  18
   1   7  -8-70.9097 158.818  18
   1  -7  -8-33.7142 152.868  15
   1  -7  -8 102.694 145.182  14
   1   7  -8 289.941 186.341  17
   1  -7  -8 135.058 161.640  18
   1   7  -8 146.597 178.290  12
   1  -7  -7 2124.82 367.830  15
   1   7  -7 2076.70 382.436  17
   1   7  -7 1879.80 370.553  18
   1  -7  -7 1719.41 324.930  14
   1   7  -7 1904.24 388.232  12
   1   7  -6 4154.16 513.151  17
   1  -7  -6 4034.49 984.064  10
   1   7  -6 4133.22 520.787  18
   1  -7  -6 4267.51 513.159  15
   1   7  -6 3711.63 495.947  12
   1   7  -5 23422.6 2050.86  19
   1   7  -5 23461.8 1132.59  12
   1  -7  -5 24871.4 1206.29   6
   1   7  -5 23429.2 1101.41  17
   1  -7  -5 20502.3 2075.78  10
   1   7  -5 21855.3 1080.74  18
   1  -7  -4 446.081 375.585  10
   1  -7  -4 1093.36 510.055  20
   1   7  -4 1153.13 444.195  19
   1   7  -3 3921.79 746.163  19
   1  -7  -3 2073.36 580.831  20
   1  -7  -2 198.364 283.218  20
  -1   7   2-91.4071 211.817  19
   1   7  -1 10665.0 1122.44  19
  -1   7   1 11822.4 1022.71  19
   1   7   0 55028.5 2452.77  19
  -1   7   0 55025.0 2378.10  19
  -1   7  -1 18974.3 1503.00  19
  -1  -7  -1 17869.4 1311.62  20
  -1  -7  -1 18320.4 1433.55   1
  -1  -7  -2 3793.48 614.255  20
  -1  -7  -2 2753.53 604.870  10
  -1  -7  -2 3369.93 633.451   1
  -1   7  -2 3685.95 709.514  19
  -1   7  -3 9104.65 1232.14  19
  -1  -7  -3 9514.88 1167.80  10
  -1  -7  -3 9670.69 1011.43   1
  -1  -7  -3 9751.13 1058.71  20
  -1   7  -4 5859.14 1052.88  19
  -1  -7  -4 6370.86 1075.04  10
  -1  -7  -5-291.817 168.694   7
  -1   7  -5 828.859 484.982  19
  -1  -7  -5 1175.41 533.405  10
  -1   7  -5-549.520 242.212  18
  -1   7  -5 595.579 284.351   4
  -1  -7  -5-75.1116 196.694  14
  -1  -7  -5 344.791 215.529  15
  -1  -7  -6 54.3651 210.147  15
  -1  -7  -6 89.2860 184.416   7
  -1   7  -6 273.153 228.839   4
  -1  -7  -6 72.0189 159.337  14
  -1   7  -6 299.514 191.039  18
  -1  -7  -7 1269.57 295.797   7
  -1   7  -7 1088.90 296.443  18
  -1  -7  -7 1109.48 294.519  14
  -1   7  -7 1472.75 360.556   4
  -1  -7  -8 1818.48 334.665  18
  -1   7  -8 1562.53 309.704  18
  -1  -7  -8 1768.85 300.643   7
  -1   7  -8 1542.56 303.329  17
  -1   7  -9 362.872 129.424  17
  -1  -7  -9 456.325 167.123  18
   1  -8  -9 63.8499 100.117  18
   1   8  -9-6.13708 121.097  17
   1   8  -8-40.1081 146.793  18
   1  -8  -8 193.625 203.931  14
   1  -8  -8 75.5542 172.360  15
   1   8  -8 181.906 183.903  17
   1   8  -7 1313.45 329.674  17
   1   8  -7 1604.09 366.599  18
   1  -8  -7 1847.41 373.538  15
   1  -8  -7 1684.09 342.398  14
   1   8  -7 1245.08 330.097  12
   1   8  -6 3493.77 443.098  16
   1  -8  -6 3590.59 490.420  15
   1   8  -6 3589.83 494.115  18
   1   8  -6 3768.41 522.000  12
   1   8  -6 3521.73 474.530  17
   1   8  -5 3326.70 490.761  12
   1   8  -5 3614.81 470.849  18
   1   8  -5 3990.66 495.081  17
   1  -8  -5 3764.89 519.562   6
   1   8  -5 4458.37 947.628  19
   1   8  -5 3566.56 481.393  16
   1  -8  -5 4021.41 1064.33  20
   1  -8  -5 3264.62 899.770  10
   1  -8  -4 4744.04 1004.78  20
   1  -8  -4 4025.50 960.529  10
   1   8  -4 5208.48 1012.33  19
   1  -8  -3 1449.20 524.793  20
   1   8  -3 1135.42 479.057  19
  -1   8   2 10578.5 1013.30  19
   1   8  -2 10251.2 1260.48  19
   1  -8  -2 7752.98 1105.76  20
  -1   8   1 21107.8 1531.72  19
   1   8  -1 19069.8 1626.60  19
   1   8   0 40240.9 2262.55  19
  -1   8   0 41769.4 2238.89  19
  -1   8  -1 8030.32 1042.95  19
  -1  -8  -1 7611.71 907.246  20
  -1  -8  -1 7366.10 1004.45   1
  -1  -8  -2 620.277 266.441  10
  -1   8  -2 964.574 448.505  19
  -1  -8  -2 1104.04 384.885   1
  -1  -8  -2 1259.15 386.417  20
  -1   8  -3 112.353 360.744  19
  -1  -8  -3 581.954 481.074  10
  -1   8  -4 8616.30 1322.12  19
  -1  -8  -4 8955.65 1302.02  10
  -1   8  -5 1160.07 286.535  18
  -1  -8  -5 730.426 254.617  14
  -1  -8  -5 638.568 242.691   7
  -1  -8  -5 1995.78 774.124  10
  -1   8  -5 1354.99 625.731  19
  -1   8  -5 1062.95 316.316   4
  -1  -8  -5 995.048 307.854  15
  -1   8  -6 730.383 268.885   4
  -1  -8  -6 428.586 220.026  14
  -1  -8  -6 683.463 263.782  15
  -1   8  -6 920.447 267.750  18
  -1  -8  -6 592.998 259.946   7
  -1   8  -7 192.208 194.746  18
  -1  -8  -7-93.3498 142.145   7
  -1  -8  -7 109.468 167.983  14
  -1   8  -7 170.189 167.492  17
  -1   8  -7-9.45290 248.103   4
  -1  -8  -8-7.64493 141.004  18
  -1   8  -8 111.004 159.192  17
  -1  -8  -8-13.4837 117.482   7
  -1  -8  -9 199.082 106.648  18
  -1   8  -9 409.035 139.044  17
   1   9  -9 158.521 120.720  17
   1  -9  -9 230.131 144.780  18
   1   9  -8 1616.32 301.947  17
   1  -9  -8 1429.59 293.108  14
   1  -9  -8 1494.21 317.693  15
   1  -9  -7 1148.12 276.002  14
   1   9  -7 953.053 267.788  18
   1   9  -7 717.600 256.962  17
   1  -9  -7 806.368 264.198  15
   1  -9  -6 219.747 166.971  14
   1  -9  -6 129.793 193.072  15
   1   9  -6 110.458 160.931  16
   1   9  -6 205.971 198.060  18
   1   9  -6 48.9633 158.683  17
   1   9  -5 1939.20 381.592  18
   1   9  -5 1849.58 360.628  17
   1   9  -5 2120.07 357.194  16
   1  -9  -5 2315.73 399.130  15
   1  -9  -5 1793.30 822.601  10
   1  -9  -5 2550.09 460.551   6
   1   9  -5 2957.20 453.747  12
   1  -9  -5 2907.74 415.033   7
   1  -9  -5 2692.75 771.036  20
   1   9  -5 2529.77 821.115  19
   1  -9  -4 21936.1 2120.17  20
   1  -9  -4 22456.3 2176.46  10
   1   9  -4 20268.2 2063.99  19
   1   9  -4 24509.2 1134.38  17
   1  -9  -4 24513.0 1236.45   6
   1   9  -4 24307.5 1156.31  12
   1  -9  -3 3419.24 867.011  20
   1   9  -3 2857.49 751.244  19
   1   9  -2 207.095 331.806  19
   1  -9  -2 1199.22 464.525  20
  -1   9   1 10651.2 1205.93  19
   1   9  -1 8920.10 1220.86  19
  -1   9   0 98655.7 3716.85  19
   1   9   0 94634.6 3745.90  19
  -1  -9  -1-8.47775 213.236   1
  -1   9  -1-74.9637 225.382  19
  -1  -9  -1-606.345 294.214  20
  -1  -9  -2-92.6429 134.123   1
  -1  -9  -2-245.686 288.691  10
  -1   9  -2-112.657 249.572  19
  -1  -9  -3-493.840 362.803  10
  -1   9  -3 57.5769 238.817  19
  -1  -9  -4 688.051 231.575  15
  -1  -9  -4 1570.71 665.805  10
  -1   9  -4 408.436 243.690   5
  -1   9  -4 461.370 432.292  19
  -1  -9  -4 410.763 213.042  14
  -1   9  -4 482.180 278.932   4
  -1  -9  -4 436.585 225.421   7
  -1  -9  -5 2389.34 951.909  10
  -1  -9  -5 2468.93 404.929   7
  -1   9  -5 2573.02 417.610   4
  -1  -9  -5 2375.24 396.328  14
  -1   9  -5 3059.10 917.915  19
  -1   9  -5 2484.75 417.690  18
  -1  -9  -5 2343.89 378.539  15
  -1  -9  -6 1281.39 347.820  15
  -1  -9  -6 1227.15 287.756  14
  -1  -9  -6 1564.39 327.024   7
  -1   9  -6 1593.98 353.620   4
  -1   9  -6 1270.20 287.385  18
  -1  -9  -7 427.986 194.602   7
  -1  -9  -7 241.091 191.731  14
  -1   9  -7 489.907 217.027  17
  -1   9  -8 94.6159 147.379  17
  -1  -9  -8 8.46173 109.628   7
  -1  -9  -8-88.6903 126.758  18
  -1   9  -9 230.609 109.772  17
  -1  -9  -9 139.379 132.044  18
   1  10  -9 109.022 96.3124  17
   1 -10  -9 95.9311 115.489  18
   1  10  -8-118.480 149.013  17
   1 -10  -8 184.945 166.556  15
   1 -10  -8 80.0781 126.349  14
   1 -10  -7 3175.77 426.177  14
   1  10  -7 2957.61 413.687  17
   1 -10  -7 3197.80 437.458  15
   1  10  -6 39.7518 138.413  17
   1  10  -6 196.273 197.086  16
   1 -10  -6-67.4871 189.787  15
   1 -10  -6 72.3765 151.799  14
   1  10  -5 48.4922 167.707  17
   1 -10  -5-43.4081 172.056   6
   1  10  -5 198.666 189.681  16
   1  10  -5-330.065 225.466   3
   1 -10  -5-335.157 237.411  15
   1 -10  -5 378.074 190.834   7
   1  10  -4 451.876 213.577   3
   1 -10  -4 1232.61 560.524  20
   1  10  -4 215.691 192.529  17
   1 -10  -4 400.645 220.523   7
   1 -10  -4-285.782 591.589  10
   1  10  -4 876.713 554.169  19
   1 -10  -4 549.671 220.529   6
   1  10  -3 2208.22 368.902  17
   1  10  -3 2077.39 675.451  19
   1  10  -3 2611.24 409.049   3
   1 -10  -3 2345.85 827.741  20
   1 -10  -3 2015.74 374.402   6
   1 -10  -2 1019.25 448.865  20
   1  10  -2 1263.73 534.136  19
   1  10  -1 201.638 338.528  19
  -1  10   1-613.685 374.798  19
  -1  10   0 265.403 348.507  19
   1  10   0 1267.21 497.258  19
  -1 -10  -1 951.260 517.478   1
  -1  10  -1 1166.08 443.297  19
  -1  10  -2 4862.28 947.910  19
  -1 -10  -2 5725.72 1023.32   1
  -1 -10  -3-10.8330 166.243   7
  -1 -10  -3 496.917 231.034   6
  -1  10  -3 145.522 168.276   5
  -1  10  -4 1355.01 352.925   4
  -1  10  -4 1364.41 335.780   5
  -1 -10  -4 1809.93 370.847  15
  -1 -10  -4 1379.01 308.303  14
  -1  10  -4 682.688 496.621  19
  -1 -10  -4 1173.28 315.364   7
  -1  10  -5 417.959 253.781   5
  -1 -10  -5 317.485 183.793   7
  -1 -10  -5 723.456 238.336  15
  -1 -10  -5 143.284 180.771  14
  -1  10  -5 456.400 294.727   4
  -1  10  -6 1787.36 345.690  17
  -1 -10  -6 2161.18 378.195   7
  -1 -10  -6 2370.83 398.671  14
  -1 -10  -6 2280.69 392.142  15
  -1 -10  -7-14.3638 137.731  14
  -1 -10  -7 23.5474 146.260   7
  -1  10  -7 180.946 167.379  17
  -1  10  -8 61.8138 120.466  17
  -1 -10  -8-21.8001 100.555  18
  -1 -10  -8 7.89824 92.9174   7
   1 -11  -8 181.664 131.298  18
   1  11  -8 183.017 135.527  17
   1 -11  -8 214.624 137.318  14
   1 -11  -7 4411.81 472.407  15
   1 -11  -7 4951.18 489.852  14
   1  11  -7 4786.91 496.248  17
   1  11  -6 5102.78 516.110  16
   1 -11  -6 5776.34 536.707   7
   1 -11  -6 5102.00 536.835  14
   1 -11  -6 5624.47 569.815  15
   1  11  -6 5038.66 542.728  17
   1 -11  -5 1321.08 343.747  15
   1  11  -5 1290.03 328.041  16
   1  11  -5 1366.79 318.868   3
   1  11  -5 1206.64 314.148  17
   1 -11  -5 1642.67 353.308   6
   1 -11  -5 1720.93 348.146   7
   1 -11  -4 2361.09 400.685   7
   1  11  -4 2154.76 385.246  17
   1  11  -4 2314.02 432.674   3
   1  11  -4 2750.11 920.815  19
   1 -11  -4 2220.74 828.203  10
   1 -11  -4 2693.61 464.016   6
   1  11  -3 50.7422 216.448   3
   1 -11  -3 245.629 151.158   6
   1 -11  -3-170.427 203.819   7
   1  11  -3 94.9948 187.805  17
   1  11  -3-496.930 387.836  19
   1  11  -2 2809.83 881.207  19
   1 -11  -2 2545.05 730.871  20
   1  11  -2 2413.90 396.123   3
   1 -11  -2 3038.51 459.090   6
   1 -11  -1 234.334 297.779  20
  -1  11   1 939.882 408.431  19
   1  11  -1 452.476 246.550   3
  -1 -11   0 4789.16 970.540   1
  -1  11   0 5206.97 1024.59  19
  -1  11  -1 4698.35 957.442  19
   1  11   1 5008.45 556.988   3
  -1  11  -1 4527.25 522.608   5
  -1 -11  -1 3706.71 876.029   1
  -1 -11  -2-11.5408 144.682   6
  -1 -11  -2-190.763 202.913   7
  -1  11  -2-39.3834 171.899   5
  -1  11  -3 794.515 437.145  19
  -1 -11  -3 637.924 216.314  14
  -1  11  -3 41.2897 200.624   5
  -1 -11  -3 540.545 281.641   7
  -1 -11  -4 3556.41 464.210  14
  -1 -11  -4 3719.23 496.740   7
  -1  11  -4 4460.09 536.620   5
  -1  11  -5 868.283 292.216   5
  -1 -11  -5 691.114 242.969  14
  -1  11  -5 746.751 271.957  17
  -1 -11  -5 1061.13 266.170  15
  -1 -11  -5 509.819 220.174   7
  -1  11  -6 353.298 203.096   3
  -1  11  -6 89.4291 177.247  17
  -1 -11  -6 145.657 143.008  14
  -1 -11  -6 340.557 195.916   7
  -1  11  -7 218.593 160.558  17
  -1 -11  -7 319.088 154.145   7
  -1  11  -8-60.5824 110.773  17
  -1 -11  -8 67.5241 104.525  18
   1  12  -8 25.6385 108.964  17
   1 -12  -8-37.1108 97.2720  18
   1 -12  -7 2706.02 355.200  14
   1  12  -7 2820.97 369.963  17
   1 -12  -7 3012.25 376.954  15
   1  12  -6 3909.76 473.372  17
   1  12  -6 4228.66 467.889  16
   1 -12  -6 4141.33 440.223   7
   1 -12  -6 4759.57 504.868  15
   1 -12  -6 4391.65 498.940  14
   1  12  -5 116.851 208.033   3
   1  12  -5-139.436 150.696  16
   1  12  -5 48.6941 169.593  17
   1 -12  -5-202.544 163.567  15
   1 -12  -5-15.3636 143.612   7
   1  12  -4 739.777 276.515   3
   1 -12  -4 512.262 263.440   6
   1 -12  -4 530.338 213.830   7
   1  12  -4 474.794 232.038  17
   1 -12  -4 316.190 213.088  15
   1 -12  -3-284.734 367.865  10
   1  12  -3 220.426 227.933   3
   1  12  -3-99.2126 187.242  17
   1 -12  -3-217.429 224.527   7
   1 -12  -3 458.672 224.776   6
   1  12  -2 16065.5 1009.88   3
   1 -12  -2 16555.4 1049.68   6
   1 -12  -2 15707.1 1976.65  20
   1  12  -2 14863.3 1866.15  19
   1  12  -1 4790.22 547.184   3
   1  12  -1 4576.97 992.296  19
  -1  12   1 4902.59 549.336   3
   1 -12  -1 5883.00 611.263   6
  -1  12   0 4649.37 552.877   3
  -1  12   0 4247.14 921.691  19
   1  12   0 4373.53 541.524   3
  -1 -12   0 3538.70 880.014   1
   1 -12   0 6092.90 622.194   6
  -1 -12  -1 149.222 390.016   1
   1  12   1 304.165 214.404   3
  -1  12  -1 397.614 237.408   5
  -1 -12  -2 1228.01 347.235   7
  -1  12  -2 1893.29 686.473  19
  -1 -12  -2 1334.13 318.954   6
  -1  12  -2 1028.89 300.550   5
  -1  12  -3 374.574 203.595  17
  -1 -12  -3 445.890 227.001  14
  -1 -12  -3 165.110 153.720   7
  -1  12  -3 118.934 199.712   5
  -1  12  -4 4127.98 509.104   5
  -1 -12  -4 4130.47 522.528   7
  -1  12  -4 4342.26 514.471  17
  -1 -12  -4 4048.40 491.522  14
  -1 -12  -5 262.015 187.152  14
  -1 -12  -5 60.3311 138.182   7
  -1  12  -5 322.712 227.197   5
  -1 -12  -5 93.6797 170.554  15
  -1  12  -5 253.786 202.768  17
  -1  12  -5-255.560 197.994  16
  -1  12  -6 311.230 198.481   3
  -1 -12  -6-79.9836 142.157   7
  -1  12  -6 170.628 143.920  17
  -1 -12  -6 153.026 145.946  14
  -1  12  -7 394.338 180.756  17
  -1 -12  -7 329.085 151.778   7
  -1 -12  -8 741.268 149.268  18
  -1  12  -8 1324.68 197.027  17
   1 -13  -8 607.549 128.374  18
   1  13  -8 692.860 136.016  17
   1  13  -7 512.351 192.527  17
   1 -13  -7 186.021 129.811  14
   1  13  -6 2937.74 362.838  16
   1 -13  -6 3143.87 375.137  15
   1  13  -6 3096.06 392.690  17
   1 -13  -6 3047.12 377.521  14
   1 -13  -6 2399.15 325.562   7
   1 -13  -5 211.937 170.802  15
   1  13  -5 202.698 205.438   3
   1  13  -5 272.307 189.827  16
   1 -13  -5-157.490 164.018  14
   1  13  -5 100.921 157.640  17
   1 -13  -5-19.7935 120.332   7
   1 -13  -4 2268.57 380.103  15
   1  13  -4 1695.18 354.248   3
   1 -13  -4 1604.50 359.849   6
   1  13  -4 1980.24 365.655  17
   1 -13  -4 1960.08 383.161   7
   1 -13  -3 147.611 213.136   7
   1  13  -3 84.0168 227.100   3
   1 -13  -3 12.1318 164.599   6
   1  13  -3 231.832 174.198  17
   1  13  -2 3968.44 537.575   3
   1 -13  -2 4159.04 531.591   6
   1  13  -1 253.469 240.656   3
   1 -13  -1 157.067 188.409   6
  -1  13   1 111.660 214.548   3
  -1  13   0 12070.7 868.027   3
  -1 -13   0 10719.8 1672.78   1
   1  13   0 12709.4 907.041   3
   1 -13   0 12340.9 1837.56  20
  -1 -13  -1 438.786 245.692   7
   1  13   1 272.891 230.068   3
  -1  13  -1 302.753 243.160   3
  -1 -13  -2 3357.38 493.027   7
  -1  13  -2 3196.04 455.866   5
  -1 -13  -3 1157.82 328.766   7
  -1  13  -3 1569.82 360.876   5
  -1 -13  -3 1308.60 291.059  14
  -1  13  -3 1251.63 279.986  17
  -1  13  -4 247.848 189.384   5
  -1 -13  -4 91.9574 180.790   7
  -1  13  -4 375.252 176.621  17
  -1 -13  -4 443.667 206.030  14
  -1  13  -5 71.3542 180.394   3
  -1  13  -5 18.1268 169.249  17
  -1  13  -5-174.516 185.716  16
  -1 -13  -5 58.6784 146.520  14
  -1 -13  -5-100.083 153.672   7
  -1  13  -6 599.885 202.250  17
  -1  13  -6 630.191 218.430   3
  -1 -13  -6 642.918 196.192  14
  -1 -13  -6 491.368 185.403   7
  -1 -13  -7 80.1436 87.6186   7
  -1  13  -7 249.584 148.608  17
   1  14  -7 200.600 123.252  17
   1 -14  -7 266.376 128.271  14
   1 -14  -6 369.040 144.555  15
   1  14  -6 84.9589 130.765  16
   1  14  -6 226.710 160.253  17
   1 -14  -6 77.3947 112.838  14
   1  14  -5 49.2700 177.740   3
   1  14  -5-81.0932 152.512  17
   1 -14  -5-300.166 167.040  14
   1  14  -5 171.500 154.338  16
   1 -14  -5-167.378 174.319  15
   1 -14  -5-139.468 158.546   7
   1  14  -4 2392.79 370.525  17
   1  14  -4 2018.51 344.702  16
   1  14  -4 1671.88 368.833   3
   1 -14  -4 1513.42 309.230   7
   1 -14  -3 1480.03 338.761   6
   1  14  -3 1528.57 350.731   3
   1  14  -3 1188.65 431.094  17
   1 -14  -3 975.105 307.918   7
   1 -14  -2 2.37760 180.064   7
   1 -14  -2-13.8454 160.484   6
   1  14  -2 193.846 193.043   3
  -1  14   1 1709.64 369.712   3
   1  14  -1 1405.60 340.889   3
   1 -14  -1 1208.30 301.924   6
   1  14   0 2330.32 438.407   3
  -1  14   0 2210.33 420.148   3
  -1 -14  -1 2057.06 401.095   7
  -1  14  -1 2410.34 439.649   3
  -1 -14  -2 207.470 185.337   7
  -1  14  -2 247.193 231.561   3
  -1  14  -3 687.784 266.471   3
  -1 -14  -3 275.289 214.843   7
  -1 -14  -4 187.812 157.348  14
  -1  14  -4-126.773 189.268  17
  -1 -14  -4-177.093 181.831   7
  -1  14  -4-60.5745 148.460   3
  -1  14  -5 21.2378 136.027  17
  -1  14  -5-146.748 184.633   3
  -1  14  -5-55.0377 159.059  16
  -1 -14  -5-72.4130 112.056  14
  -1 -14  -5-16.3336 101.588   7
  -1 -14  -6 266.080 145.053   7
  -1  14  -6 61.7567 112.353  17
  -1  14  -6-0.54801 125.526   3
  -1  14  -7 151.166 90.6010  17
  -1 -14  -7-21.0770 64.4106  18
   1  15  -6 971.299 184.153  17
   1  15  -6 547.837 144.001  16
   1 -15  -6 919.069 184.325  14
   1 -15  -5-57.3939 128.814   7
   1  15  -5-6.34314 105.411  17
   1  15  -5 25.8143 132.015  16
   1 -15  -5 149.079 149.696  14
   1 -15  -4 230.338 151.785  14
   1  15  -4 428.718 207.659   3
   1  15  -4 284.879 186.461  17
   1 -15  -4 19.1274 104.464   7
   1  15  -4 79.0481 136.553  16
   1 -15  -3 9.19177 142.811   7
   1 -15  -3-227.393 145.757   6
   1  15  -3 91.6823 145.136   3
   1  15  -2-74.5490 194.924   3
   1 -15  -2 183.054 138.895   6
   1 -15  -2 26.6993 147.117   7
  -1  15   1 163.417 197.226   3
   1  15  -1 476.557 256.078   3
   1 -15  -1 861.657 226.026   6
  -1  15   0-301.786 233.724   3
  -1 -15   0-81.6786 174.001   7
  -1 -15  -1 2112.02 378.300   7
  -1  15  -1 1642.31 361.834   3
  -1 -15  -2 33.0625 178.406   7
  -1  15  -2-113.600 190.093   3
  -1  15  -3 205.305 210.751   3
  -1 -15  -3 28.5418 143.310   7
  -1 -15  -4 242.397 167.272   7
  -1 -15  -4 354.237 158.215  14
  -1  15  -4 211.823 194.636   3
  -1  15  -4 257.311 147.220  17
  -1  15  -5 458.425 205.951   3
  -1  15  -5 78.0199 112.091  16
  -1  15  -5 226.050 138.827  17
  -1 -15  -5 336.082 162.259   7
  -1  15  -6 134.093 90.5802  17
  -1 -15  -6 204.443 108.851   7
   1  16  -5-20.9646 102.141  16
   1 -16  -5 228.494 119.463   7
   1 -16  -5 11.5102 82.6250  14
   1  16  -4 694.481 198.773  16
  -1 -16   4 465.849 160.465   7
   1 -16  -4 986.169 198.967  14
   1 -16  -4 646.337 188.818   7
   1 -16  -3 218.889 170.783   7
   1 -16  -3 216.113 150.895  14
   1  16  -3 572.240 202.356   3
   1  16  -3 143.500 134.345  16
   1 -16  -2 1017.10 265.416   7
   1 -16  -2 1517.51 292.880   6
   1  16  -2 1393.19 308.296   3
  -1 -16   1 414.204 187.072   7
   1 -16  -1 362.743 184.086   7
  -1  16   0 82.9556 175.143   3
  -1 -16   0 168.011 183.574   7
  -1  16  -1-39.9675 155.274   3
  -1 -16  -1 198.556 185.847   7
  -1 -16  -2-16.3434 128.725   7
  -1  16  -2-36.8623 169.622   3
  -1  16  -3 304.739 190.794   3
  -1 -16  -3 223.808 164.857   7
  -1  16  -4 24.5486 106.556  16
  -1  16  -4 242.977 163.774   3
  -1 -16  -4 322.767 150.819   7
  -1  16  -5-25.8289 124.919   3
  -1 -16  -5 154.504 109.095   7
   1 -17  -4 159.907 107.484   7
   1  17  -4 172.810 110.453  16
   1 -17  -3 236.594 148.576   7
   1  17  -3 156.305 129.147  16
  -1 -17   3 131.999 140.196   7
   1 -17  -2 121.091 160.881   7
  -1 -17   2 236.349 153.146   7
   1  17  -2 180.657 144.452  16
   1 -17  -1 417.438 201.334   7
  -1 -17   1 155.850 148.868   7
  -1 -17   0 773.908 236.577   7
   1 -17   0 560.070 235.392   7
  -1  17  -1 381.390 194.722   3
  -1 -17  -1 319.446 193.356   7
  -1  17  -2 784.163 236.816   3
  -1 -17  -2 657.809 210.489   7
  -1  17  -3 100.123 128.921   3
  -1 -17  -3-95.6541 122.473   7
  -1  17  -3 96.7350 130.790  16
  -1  17  -4-55.7226 96.8286  16
  -1  17  -4 61.5323 109.070   3
  -1 -17  -4 146.131 99.9039   7
   1 -18  -3-36.5203 67.8042   7
   1  18  -3-106.002 97.1852  16
   1  18  -2 110.151 97.1926  16
  -1 -18   2 43.5452 110.127   7
   1 -18  -2 63.8879 101.309   7
  -1 -18   1 43.7433 106.986   7
   1  18  -1 18.4661 95.9570  16
   1 -18  -1 79.7130 120.724   7
  -1 -18   0 304.386 149.622   7
   1  18   0-28.6227 104.989  16
   1 -18   0-39.9409 119.232   7
   1 -18   1-32.7215 115.309   7
  -1 -18  -1 143.826 130.023   7
   1 -18   2-57.4508 121.409   7
  -1  18  -2-86.3985 115.228  16
   1 -18   3 138.510 82.9261   7
  -1  18  -3 215.607 104.416  16
  -1 -18  -3 118.767 88.9714   7
   1 -19  -1 89.5059 94.8748   7
   1 -19   0 72.7761 89.6300   7
  -1 -19   0-65.7255 68.2130   7
  -1 -19  -1 35.4041 80.5999   7
   1 -19   1 37.8082 84.3356   7
   2   0 -10-19.9154 126.938  18
   2   0  -9 218.491 166.723  18
   2   0  -9 107.541 179.411  12
   2   0  -8 520.916 241.583  18
   2   0  -8 686.722 260.605  12
   2   0  -7 20.0346 191.670  10
   2   0  -7 177.824 611.777  11
   2   0  -7-214.041 215.788  18
   2   0  -7 168.088 153.747  12
   2   0  -6 9128.58 1282.01  10
   2   0  -5 371.722 351.284  10
   2   0  -4 18453.8 1350.89  10
  -2   0   3 63.2489 72.1377   1
   2   0  -3 222.543 194.692   9
   2   0  -3-67.1491 133.580  10
  -2   0   2 43802.1 1270.29   1
   2   0  -2 45549.2 1645.80  20
   2   0  -1 110.144 127.418  20
  -2   0   1 90.8609 124.770   1
  -2   0   0 1518.30 315.434   1
  -2   0  -1 159.862 173.815   1
  -2   0  -2 95678.6 2709.20   1
  -2   0  -3 205.228 288.079  11
  -2   0  -3 255.387 199.334   1
  -2   0  -4 850.348 451.578  11
  -2   0  -4-98.9227 368.305  19
  -2   0  -5 926.896 441.398  19
  -2   0  -5-51.5603 256.431  11
  -2   0  -6 4071.29 495.305   7
  -2   0  -6 4351.85 485.439  18
  -2   0  -7 162.918 140.434  18
  -2   0  -8 3.98675 160.816  18
  -2   0  -8-72.8142 170.933  13
  -2   0  -9 22.2794 119.818  13
  -2   0  -9-31.1229 141.885  18
  -2   0 -10 129.198 98.5584  18
   2   1 -10 1056.07 234.610  18
   2  -1 -10 1228.67 253.242  18
   2   1 -10 1174.13 219.923  12
   2  -1  -9 58.3134 130.584  18
   2  -1  -9-95.2180 117.989  12
   2   1  -9 194.772 149.487  18
   2   1  -9 150.926 158.742  12
   2  -1  -8 115.913 188.661  12
   2   1  -8-123.155 171.752  18
   2  -1  -8-136.099 198.112  18
   2   1  -8-69.4802 202.726  12
   2   1  -7 2219.52 383.568  12
   2  -1  -7 2094.81 408.389  12
   2   1  -7 1382.84 335.152  18
   2  -1  -7 940.402 512.579  11
   2   1  -7 761.675 438.092  11
   2  -1  -7 1389.23 348.767  18
   2  -1  -7 1051.94 570.360  10
   2   1  -6 4073.84 924.423  11
   2  -1  -6 2658.55 679.571  10
   2   1  -6 2689.96 699.408  10
   2  -1  -5 14848.9 1462.86  10
   2   1  -5 16578.3 1470.68  10
   2   1  -4 2214.35 481.810   9
   2  -1  -4 1711.37 510.130  10
   2   1  -4 2330.27 482.960  10
   2   1  -3 11975.5 865.826  10
   2   1  -3 12184.5 995.711   9
   2  -1  -3 13106.0 1087.33   9
  -2  -1   3 11427.5 765.278   1
   2  -1  -3 12771.4 1082.78  20
   2  -1  -2 30752.1 1432.02  20
   2   1  -2 31051.0 1076.17  10
  -2  -1   2 28340.4 1167.00   1
   2  -1  -2 29592.3 1457.83   9
  -2   1   2 29052.4 885.200   1
  -2   1   1 10594.9 654.021   1
  -2  -1   1 11337.2 764.392   1
   2  -1  -1 11182.2 751.242  20
  -2   1   0 70730.2 1890.10   1
  -2  -1   0 70145.3 1958.70   1
   2   1   0 68688.4 817.670  20
  -2   1  -1 5046.39 605.445   1
  -2  -1  -1 4882.99 592.428   1
  -2  -1  -2 3574.36 449.215  11
  -2  -1  -2 3301.53 526.065   1
  -2   1  -2 3563.77 547.129   1
  -2  -1  -3 7147.77 891.549  10
  -2  -1  -3 9391.65 845.590  11
  -2  -1  -3 7929.76 872.567   1
  -2   1  -3 7236.14 856.295  19
  -2   1  -4-125.009 149.430  19
  -2  -1  -4 427.347 335.152  11
  -2  -1  -4 771.965 300.430  19
  -2   1  -4 987.362 427.719  11
  -2  -1  -5 1198.59 508.836  11
  -2  -1  -5 529.850 335.882  19
  -2   1  -5 1154.25 425.255  19
  -2  -1  -6 638.685 573.999  11
  -2   1  -6 124.972 211.608  18
  -2  -1  -6 249.792 215.729  18
  -2  -1  -6-24.1971 168.742   7
  -2   1  -7 281.955 181.646  18
  -2   1  -7 349.631 221.025  13
  -2  -1  -7 489.682 195.291  18
  -2  -1  -7 324.418 209.976   7
  -2  -1  -8 652.691 222.487  18
  -2   1  -8 865.919 244.134  18
  -2   1  -8 1097.98 298.856  13
  -2  -1  -8 926.308 295.496  13
  -2   1  -9 596.846 186.541  13
  -2   1  -9 498.737 202.411  18
  -2  -1  -9 616.411 206.191  18
  -2   1  -9 546.412 199.613   4
  -2  -1  -9 589.536 209.860  13
  -2  -1 -10-87.7297 93.2925  18
  -2   1 -10 86.3312 86.2325  18
   2  -2 -10 275.157 150.983  18
   2   2 -10 542.625 181.895  18
   2   2 -10 301.133 154.747  12
   2   2  -9 1049.88 266.254  18
   2  -2  -9 976.945 265.106  18
   2   2  -9 1356.67 297.773  12
   2  -2  -9 1590.75 299.227  12
   2  -2  -8 1595.44 340.845  12
   2   2  -8 1522.88 349.869  12
   2  -2  -8 1407.85 307.864  18
   2  -2  -8 1654.89 340.330  15
   2   2  -8 1026.12 297.048  18
   2   2  -7 20574.6 1079.77  18
   2   2  -7 23127.5 2321.72  11
   2   2  -7 20303.6 1097.46  12
   2  -2  -7 18157.0 2083.61  10
   2  -2  -7 21608.0 1063.94  15
   2  -2  -7 19989.7 1058.91  18
   2  -2  -7 21617.9 1101.51  12
   2   2  -6 1497.18 690.852  11
   2  -2  -6 1846.15 679.508  10
   2  -2  -5 446.422 373.230  10
   2   2  -5 27.7242 266.326  10
   2   2  -5 243.516 349.471  11
   2  -2  -4 3221.93 617.164  10
   2   2  -4 2383.49 513.942  10
   2   2  -4 2924.85 504.476   9
   2   2  -4 2629.89 451.520  19
   2   2  -3 12852.9 885.705  19
   2  -2  -3 12570.4 1118.84  20
   2   2  -3 13715.9 883.421  10
  -2   2   2 8764.74 301.523  19
   2  -2  -2 10894.8 917.557   9
   2   2  -2 10587.1 555.167  10
   2  -2  -2 9633.49 864.229  20
  -2  -2   2 9718.19 781.403   1
   2   2  -2 9743.93 733.735  19
   2  -2  -1 5178.49 588.486  20
  -2   2   1 5382.01 457.661  19
   2  -2  -1 5264.76 596.862   9
  -2  -2   1 5422.97 592.845   1
  -2   2   1 5396.64 487.150   1
  -2   2   0 12571.9 840.993   1
   2  -2   0 11821.2 757.839   9
  -2   2   0 12858.8 821.900  19
  -2  -2   0 11904.4 868.015   1
  -2  -2  -1 27878.4 1169.57  10
  -2   2  -1 29230.1 1402.74  19
  -2  -2  -1 27676.7 1388.97   1
  -2  -2  -2 1081.76 328.009   1
   2  -2   2 1215.19 169.278   9
  -2  -2  -2 846.911 299.639  10
  -2   2  -2 776.509 320.624  19
  -2  -2  -2 1604.98 283.203  11
  -2  -2  -3 1091.58 402.829   1
  -2  -2  -3 1046.16 417.316  10
  -2  -2  -3 1502.48 388.675  11
  -2   2  -3 1183.00 441.911  19
  -2  -2  -4 2538.26 580.202  11
  -2   2  -4 1299.36 428.851  19
  -2  -2  -4 2700.72 551.489   1
  -2  -2  -4 1371.81 545.232  10
  -2  -2  -5-509.976 359.033  11
  -2  -2  -5-704.348 397.666  19
  -2   2  -5-334.103 304.037  19
  -2   2  -6 1620.75 329.152  18
  -2  -2  -6 2407.43 379.930  18
  -2   2  -6 2170.26 386.439  13
  -2  -2  -6 2174.96 381.491   7
  -2   2  -7 2135.83 384.837  18
  -2  -2  -7 1500.47 332.318  18
  -2  -2  -7 2088.51 366.023   7
  -2   2  -7 1195.45 331.616  13
  -2  -2  -8 741.117 208.531  18
  -2   2  -8 253.440 174.324  18
  -2   2  -8 738.939 261.395  13
  -2   2  -9 420.665 215.805   4
  -2   2  -9 23.6160 149.851  18
  -2  -2  -9 14.3241 137.814  18
  -2  -2  -9 311.885 148.872  13
  -2   2  -9-9.02565 137.167  13
  -2   2 -10 55.4171 94.3615  18
  -2  -2 -10-34.6382 83.1528  18
   2   3 -10 178.957 134.656  18
   2  -3 -10 308.478 152.264  18
   2   3  -9 75.5427 131.101  18
   2  -3  -9 99.2867 145.141  18
   2   3  -9-51.4707 196.845  12
   2  -3  -8 792.995 248.405  12
   2  -3  -8 832.728 252.723  18
   2  -3  -8 757.849 255.627  15
   2   3  -8 902.365 273.433  18
   2   3  -8 711.732 271.127  12
   2   3  -7 6337.73 1281.17  11
   2   3  -7 6100.99 603.713  18
   2  -3  -7 6265.40 611.848  15
   2  -3  -7 6005.70 598.730  18
   2  -3  -7 4718.36 1126.03  10
   2  -3  -7 6184.11 609.938  12
   2   3  -7 6831.08 668.731  12
   2   3  -6 6374.38 609.267  12
   2  -3  -6 5842.31 1110.35  10
   2   3  -6 5517.83 1154.87  11
   2   3  -6 6889.94 627.398  21
   2  -3  -5 552.988 380.935  10
   2   3  -5 928.850 423.468  11
   2   3  -4-66.6008 168.742   9
   2  -3  -4 223.820 243.822  20
   2   3  -4 579.922 235.227  19
   2  -3  -4-133.499 210.727  10
   2   3  -4-147.355 257.044  11
   2   3  -3 8856.73 906.756  11
   2  -3  -3 9235.87 1000.19  20
   2   3  -3 9731.99 854.287  19
   2  -3  -2 120148. 3243.19  20
  -2   3   2 115942. 1393.13  19
   2   3  -2 121373. 2879.64  19
   2   3  -2 123593. 2731.28  11
   2   3  -1 43395.7 1263.09  11
   2  -3  -1 40040.9 1663.42   9
  -2   3   1 41342.3 1298.95  19
  -2  -3   1 40315.9 1688.91   1
   2  -3   0 17341.3 962.582   9
  -2   3   0 16790.0 998.433  19
  -2  -3   0 17962.7 1142.18   1
  -2  -3  -1 3066.42 410.905  10
   2  -3   1 3042.43 348.528   9
  -2  -3  -1 3124.77 521.509   1
  -2   3  -1 3164.58 503.125  19
  -2  -3  -1 2280.46 147.007  11
  -2   3  -2 10357.2 984.319  19
  -2  -3  -2 11415.4 965.444  10
  -2  -3  -2 10776.3 963.395   1
  -2   3  -3 22650.3 1599.79  19
  -2  -3  -3 24097.2 1634.46  10
  -2  -3  -3 23075.6 1489.60   1
  -2  -3  -4 10701.2 1112.04  11
  -2  -3  -4 10670.8 1054.46   1
  -2  -3  -4 8968.94 1182.67  10
  -2   3  -4 8428.05 1075.63  19
  -2   3  -5-697.840 435.776  19
  -2  -3  -5 1123.29 566.838  10
  -2   3  -6 1095.56 285.774  18
  -2  -3  -6 872.961 276.121   7
  -2   3  -6 483.053 224.724  13
  -2  -3  -7 160.803 174.357  18
  -2  -3  -7-106.777 174.638   7
  -2   3  -7-258.100 201.225  13
  -2   3  -7 192.785 190.535  18
  -2   3  -8 2659.06 413.505  18
  -2  -3  -8 3357.75 432.034  18
  -2   3  -8 3260.33 433.457  13
  -2   3  -8 3443.75 439.573   4
  -2  -3  -9 262.406 147.915  18
  -2   3  -9 123.277 140.582  18
  -2   3  -9 166.303 185.318   4
  -2  -3  -9 292.615 165.049  13
   2   4 -10 967.444 197.704  18
   2  -4 -10 590.238 165.007  18
   2  -4  -9 1440.11 303.558  18
   2   4  -9 1312.07 287.854  18
   2   4  -9 909.805 267.428  12
   2   4  -8 4296.33 517.029  18
   2   4  -8 3899.61 511.781  12
   2  -4  -8 4678.48 524.718  15
   2  -4  -8 4088.02 487.643  18
   2   4  -7 13816.6 1832.42  11
   2   4  -7 11513.8 856.274  12
   2  -4  -7 12970.7 1787.15  10
   2   4  -7 12379.8 810.569  17
   2  -4  -7 11909.8 823.995  15
   2  -4  -7 14110.8 847.827  14
   2   4  -7 11932.1 838.228  18
   2  -4  -7 14041.6 886.516  12
   2   4  -6 33660.2 2716.18  11
   2   4  -6 37497.4 1438.29  12
   2  -4  -6 32293.8 2617.99  10
   2  -4  -6 35591.6 1348.94  15
   2   4  -6 35624.3 1353.11  18
   2   4  -6 36026.4 1470.37  21
   2  -4  -5 1927.85 633.455  10
   2   4  -5 1421.10 604.701  11
   2  -4  -4 2860.46 707.471  20
   2   4  -4 3205.56 531.552   9
   2   4  -4 2181.78 488.679  19
   2   4  -4 2745.59 631.910  11
   2   4  -3 24463.5 1586.10  11
   2  -4  -3 22724.0 1651.59  20
   2   4  -3 22165.6 1442.49  19
   2   4  -2 28770.9 1449.85  11
   2   4  -2 26772.6 1495.29  19
  -2   4   2 28758.7 913.482  19
   2  -4  -2 24698.6 1589.14  20
   2   4  -1 23519.9 1372.92  19
  -2  -4   1 24073.9 1411.38   1
  -2   4   1 24818.2 1140.08  19
  -2  -4   0 4216.61 609.545   1
  -2  -4   0 4320.96 304.593  10
  -2   4   0 4484.44 595.975  19
  -2  -4  -1 47771.2 2034.35   1
  -2   4  -1 46458.2 1981.06  19
  -2  -4  -1 50401.3 1602.90  10
  -2   4  -2-267.726 310.895  19
  -2  -4  -2 444.727 276.279   1
  -2  -4  -2 98.9590 190.631  10
  -2  -4  -3 6954.38 858.117   1
  -2  -4  -3 6333.73 878.359  10
  -2   4  -3 7791.50 998.958  19
  -2   4  -4 1001.01 453.257  19
  -2  -4  -4 831.882 406.689  10
  -2  -4  -4 679.137 283.985   1
  -2  -4  -5 1145.15 563.670  10
  -2   4  -5 1235.57 465.044  19
  -2  -4  -6 350.234 190.626   7
  -2   4  -6-534.080 505.377  19
  -2   4  -6-404.142 200.359  18
  -2   4  -6 74.3705 166.902  13
  -2   4  -7 3895.35 494.876  18
  -2  -4  -7 4032.76 497.561  18
  -2  -4  -7 4352.34 513.216   7
  -2   4  -7 3709.54 498.251  13
  -2   4  -8-59.8058 188.769   4
  -2  -4  -8 27.8768 115.812   7
  -2   4  -8 228.715 186.216  13
  -2   4  -8-124.941 165.118  18
  -2  -4  -8 150.155 143.541  18
  -2   4  -9 125.805 126.598  18
  -2  -4  -9-165.538 146.971  13
  -2  -4  -9 32.8280 138.576  18
   2   5 -10 122.615 103.872  18
   2  -5 -10 143.161 114.778  18
   2  -5  -9-81.2428 155.311  18
   2   5  -9 162.963 148.952  18
   2   5  -9 102.971 159.981  12
   2   5  -8 340.807 222.679  17
   2   5  -8 192.658 176.272  12
   2   5  -8 465.330 216.458  18
   2  -5  -8 204.309 195.303  15
   2  -5  -8-46.3065 143.937  14
   2  -5  -8 315.642 209.051  18
   2  -5  -7 1324.04 338.539  15
   2   5  -7 1514.78 332.375  18
   2   5  -7 1234.58 308.412  17
   2  -5  -7 1321.12 269.844  14
   2   5  -7 1260.46 337.739  12
   2  -5  -6 960.613 495.725  10
   2   5  -6 1735.57 896.646  11
   2   5  -6 1683.09 360.418  21
   2   5  -6 1174.26 281.253  18
   2   5  -6 1058.95 267.972  17
   2   5  -6 1299.47 304.281  16
   2   5  -6 1376.36 342.641  12
   2  -5  -5 2467.50 700.976  10
   2   5  -5 1301.75 532.865  11
   2  -5  -5 1707.72 610.085  20
   2   5  -4 462.817 398.131  11
   2  -5  -4 129.967 167.747  20
   2   5  -4 663.949 304.292  19
   2  -5  -3 6394.79 941.292  20
   2   5  -3 6147.79 835.787  19
   2   5  -3 5896.49 823.011  11
   2  -5  -2 1169.63 399.670  20
  -2   5   2 2223.73 307.365  19
   2   5  -2 1335.89 387.912  19
   2   5  -1 2577.69 554.617  19
  -2   5   1 3247.71 456.094  19
  -2   5   0 51157.3 2024.09  19
  -2  -5   0 49462.9 1132.04  10
  -2  -5   0 47871.5 2167.11   1
  -2   5  -1 140.252 197.404  19
  -2  -5  -1-25.1296 148.812  10
  -2  -5  -1-172.060 101.169  20
  -2  -5  -1-225.531 261.277   1
  -2  -5  -2 943.180 407.262   1
  -2   5  -2 725.693 392.182  19
  -2  -5  -2 1358.29 379.874  10
  -2   5  -3 3480.12 744.126  19
  -2  -5  -3 3494.88 676.302  10
  -2  -5  -3 4955.30 732.238   1
  -2   5  -4 398.531 445.788  19
  -2  -5  -4 351.995 475.537  10
  -2  -5  -5 1430.37 681.872  10
  -2   5  -5 1505.69 549.980  19
  -2  -5  -5 1373.91 314.986  15
  -2  -5  -5 1243.20 287.539  14
  -2   5  -6 900.554 709.600  19
  -2   5  -6 593.983 253.305  18
  -2  -5  -6 1414.25 618.796  10
  -2  -5  -6 76.9114 164.779  14
  -2  -5  -6 283.421 203.979   7
  -2   5  -6 160.910 230.762  13
  -2   5  -7 663.699 287.993   4
  -2   5  -7 430.705 204.361  18
  -2  -5  -7 487.937 218.728   7
  -2   5  -7 604.093 239.955  13
  -2  -5  -7 749.922 220.087  18
  -2   5  -8 91.0633 204.331   4
  -2  -5  -8-13.5815 93.0950  18
  -2   5  -8-143.848 133.272  17
  -2   5  -8 246.344 185.094  18
  -2  -5  -8-189.113 173.549   7
  -2   5  -9-59.3871 113.516  18
  -2  -5  -9-117.937 141.087  18
  -2  -5  -9-129.977 132.814  13
   2  -6 -10 206.285 115.617  18
   2   6  -9 583.702 191.312  18
   2  -6  -9 156.099 143.544  18
   2   6  -9 143.578 163.497  12
   2  -6  -8 1227.61 299.878  15
   2  -6  -8 901.242 259.069  18
   2   6  -8 1370.94 319.626  17
   2   6  -8 1461.40 332.160  12
   2  -6  -8 1421.70 291.645  14
   2   6  -8 1440.62 342.133  18
   2   6  -7 18891.8 1066.43  18
   2  -6  -7 18593.8 1045.01  15
   2   6  -7 19605.6 1051.59  17
   2   6  -7 18839.3 1085.32  12
   2  -6  -7 19678.3 1037.03  14
   2   6  -6-61.8521 156.857  18
   2   6  -6 640.029 235.801  17
   2   6  -6 632.406 256.753  21
   2   6  -6 331.839 191.391  16
   2   6  -6 487.042 238.345  12
   2  -6  -5 169.167 193.078  10
   2  -6  -5 165.910 245.937  20
   2   6  -4 14877.8 1454.01  19
   2  -6  -4 12622.1 1499.05  20
   2  -6  -3 7788.76 1081.53  20
   2   6  -3 8096.08 1053.96  19
   2   6  -2 2666.75 568.391  19
   2  -6  -2 2315.61 598.808  20
  -2   6   2 2032.58 348.675  19
  -2   6   1 2292.42 462.775  19
   2   6  -1 3158.29 618.072  19
  -2   6   0 829.589 317.814  19
  -2  -6   0 821.349 387.304   1
  -2   6  -1 256.242 251.231  19
  -2  -6  -1 849.914 359.059   1
  -2  -6  -1 609.124 246.604  10
  -2  -6  -2 9307.54 1069.58   1
  -2  -6  -2 8934.19 961.376  10
  -2   6  -2 9078.03 1087.20  19
  -2   6  -3 483.248 284.551  19
  -2  -6  -3 163.729 305.720   1
  -2  -6  -3 1167.98 471.305  10
  -2  -6  -4 1294.81 580.177  10
  -2   6  -4 553.404 307.816  19
  -2  -6  -5 640.925 415.540  10
  -2  -6  -5 264.327 203.305  15
  -2   6  -5 821.975 261.431  18
  -2   6  -5 179.137 246.132   4
  -2   6  -5-196.523 255.524  19
  -2  -6  -5 196.411 168.582  14
  -2   6  -5-262.210 189.089  13
  -2  -6  -5 393.017 193.589   7
  -2  -6  -6 6842.78 1307.16  10
  -2  -6  -6 5147.21 557.743   7
  -2   6  -6 5353.14 1233.67  19
  -2   6  -6 4618.48 537.074  18
  -2  -6  -6 4806.06 538.803  14
  -2   6  -6 4809.84 541.443  13
  -2   6  -6 5042.02 568.244   4
  -2  -6  -7 257.001 185.073   7
  -2   6  -7 264.591 188.036  18
  -2   6  -8 1208.68 282.612   4
  -2  -6  -8 824.993 232.636  18
  -2   6  -8 990.779 267.676  18
  -2   6  -8 674.760 239.062  17
  -2  -6  -8 1027.39 251.187   7
  -2  -6  -9 196.322 146.380  13
  -2   6  -9 3.59137 126.140  17
  -2  -6  -9 171.177 128.670  18
   2  -7 -10 64.1963 80.6463  18
   2   7  -9 255.358 150.351  17
   2   7  -9 133.304 139.842  18
   2  -7  -9-86.8798 125.655  18
   2  -7  -8 417.979 222.839  15
   2   7  -8 120.071 157.226  18
   2   7  -8 82.4334 149.265  17
   2  -7  -8 598.077 227.316  18
   2  -7  -8 426.418 201.103  14
   2   7  -8 550.860 243.474  12
   2   7  -7 10728.5 758.931  16
   2  -7  -7 10227.6 779.343  15
   2   7  -7 10120.2 761.217  17
   2   7  -7 10260.5 787.038  18
   2  -7  -7 9316.20 718.275  14
   2   7  -7 10650.4 816.459  12
   2   7  -6 8206.81 713.182  12
   2  -7  -6 10007.3 1564.84  10
   2   7  -6 8392.21 702.477  17
   2   7  -6 7520.53 712.718  21
   2   7  -6 8336.38 684.061  16
   2   7  -6 7590.00 686.056  18
   2   7  -5 7567.76 638.171  16
   2   7  -5 9669.21 748.910  21
   2  -7  -5 8056.83 1287.51  20
   2   7  -5 7388.91 646.256  18
   2   7  -5 7955.01 660.546  17
   2  -7  -5 8559.67 732.795   6
   2   7  -5 8216.14 691.024  12
   2  -7  -5 6824.59 1185.08  10
   2   7  -5 7532.97 1164.74  19
   2   7  -4 5796.26 949.277  19
   2  -7  -4 3577.31 812.660  20
   2   7  -3 8864.66 1144.21  19
   2  -7  -3 7823.56 1194.81  20
   2   7  -2 37323.8 2237.26  19
   2  -7  -2 35054.6 2330.73  20
   2   7  -1 3648.11 706.466  19
  -2   7   1 3129.78 572.012  19
  -2   7   0 13222.6 1220.44  19
  -2  -7   0 12500.5 1284.62   1
  -2   7  -1 4976.15 829.510  19
  -2  -7  -1 4833.82 833.900   1
  -2  -7  -2-141.915 230.931  10
  -2  -7  -2-126.518 224.815   1
  -2   7  -2 27.3246 244.465  19
  -2   7  -3 14337.6 1574.43  19
  -2  -7  -3 14863.3 1454.68   1
  -2  -7  -3 16430.2 1535.07  10
  -2  -7  -4 22341.7 2027.87  10
  -2   7  -4 19673.8 1944.94  19
  -2   7  -5 2556.43 742.543  19
  -2  -7  -5 2140.70 724.264  10
  -2   7  -5 1815.92 359.263   4
  -2  -7  -5 2203.10 386.213  15
  -2  -7  -5 1715.59 332.604  14
  -2   7  -5 1932.03 380.210  18
  -2  -7  -5 2093.28 377.941   7
  -2   7  -6 817.955 232.370  18
  -2   7  -6 1397.77 369.227   4
  -2  -7  -6 806.507 249.803  14
  -2  -7  -6 1165.18 297.109   7
  -2   7  -7 63.2754 200.999   4
  -2   7  -7 213.932 193.268  18
  -2  -7  -7 36.5475 167.411   7
  -2  -7  -8 1518.52 290.665  18
  -2  -7  -8 1195.87 249.322   7
  -2   7  -8 1939.42 319.064  18
  -2   7  -8 1406.25 286.000  17
  -2   7  -8 2016.58 338.318   4
  -2  -7  -9 716.708 183.675  18
  -2   7  -9 727.137 168.558  17
  -2  -7  -9 903.229 184.211  13
   2  -8  -9 16.0002 115.568  18
   2   8  -9 268.237 139.167  17
   2   8  -8 139.524 174.756  18
   2  -8  -8 129.565 139.195  18
   2   8  -8 91.0536 182.061  17
   2  -8  -8 91.4004 159.479  15
   2   8  -8-28.3945 163.686  12
   2  -8  -8 80.9519 153.759  14
   2  -8  -7 13651.7 894.756  15
   2   8  -7 15291.7 933.529  17
   2   8  -7 16038.4 882.237  16
   2   8  -7 14603.6 920.048  18
   2   8  -7 14522.3 949.736  12
   2  -8  -7 14209.2 884.688  14
   2   8  -6 1830.79 388.548  18
   2   8  -6 1950.07 395.054  17
   2   8  -6 2173.13 433.834  21
   2   8  -6 2246.63 386.777  16
   2  -8  -6 1733.30 381.218  15
   2   8  -6 2027.58 378.819  12
   2  -8  -5 162.833 189.988  20
   2  -8  -5 6.98787 193.384   6
   2   8  -5-333.560 557.801  19
   2   8  -5 97.8703 156.645  16
   2   8  -5 278.748 160.500  18
   2   8  -5 20.5003 187.085  17
   2   8  -5-317.858 213.711  21
   2  -8  -5 49.4441 152.505  10
   2   8  -5 27.4141 188.204  12
   2  -8  -4 452.475 306.422  20
   2   8  -4 351.205 393.378  19
   2   8  -3 18012.0 1756.06  19
   2  -8  -3 15113.5 1691.50  20
   2  -8  -2 410.168 387.232  20
   2   8  -2 134.948 166.331  19
   2   8  -1 67596.7 3165.47  19
  -2   8   1 74200.6 2870.63  19
  -2   8   0 44997.2 2393.43  19
  -2  -8   0 42536.7 2554.00   1
  -2   8  -1 20519.0 1715.90  19
  -2  -8  -1 18612.3 1694.29   1
  -2   8  -2 1517.50 572.101  19
  -2  -8  -2 2313.64 707.943   1
  -2   8  -3 929.139 473.230  19
  -2  -8  -3 1436.05 477.604  10
  -2  -8  -3-86.2785 141.138   1
  -2   8  -4 5877.24 587.918   4
  -2  -8  -4 5407.59 1034.04  10
  -2   8  -4 5021.85 1020.80  19
  -2   8  -4 4789.09 515.070  18
  -2  -8  -4 5446.46 566.188   7
  -2  -8  -4 5829.43 551.346  14
  -2  -8  -4 6018.84 568.405  15
  -2  -8  -5-39.8967 192.167  15
  -2   8  -5-219.957 178.541  18
  -2  -8  -5-100.661 162.578  14
  -2  -8  -5 70.3440 227.407  10
  -2   8  -5 105.958 179.451   4
  -2  -8  -5 133.596 145.190   7
  -2  -8  -6-27.4567 143.664  14
  -2   8  -6 195.317 153.122  18
  -2   8  -6-99.3199 215.995   4
  -2  -8  -6 140.487 141.205   7
  -2  -8  -7 6584.89 615.660   7
  -2   8  -7 6666.33 591.462   4
  -2  -8  -8 239.715 152.810  18
  -2   8  -8-49.1309 205.218   4
  -2   8  -8 120.420 153.542  17
  -2  -8  -8 38.1285 144.447   7
  -2  -8  -9 201.144 96.2941  18
  -2   8  -9 143.666 105.210  17
  -2  -8  -9 44.4375 92.7010  13
   2  -9  -9 116.928 109.981  18
   2   9  -9-98.3021 140.364  17
   2   9  -8 86.1523 143.620  17
   2  -9  -8-100.420 161.735  14
   2  -9  -8 125.935 156.242  15
   2  -9  -7 34.1758 146.141  14
   2   9  -7 18.6297 173.091  16
   2  -9  -7 134.561 179.838  15
   2   9  -7 221.517 225.902  17
   2   9  -7 148.482 209.363  12
   2   9  -6 13760.8 926.751  21
   2  -9  -6 11994.4 845.092  15
   2   9  -6 12037.3 844.724  17
   2   9  -6 12622.9 836.051  16
   2   9  -6 12076.2 878.052  12
   2   9  -5 3310.03 462.102  17
   2  -9  -5 3641.75 962.984  20
   2   9  -5 3035.94 425.599  16
   2  -9  -5 2837.66 816.515  10
   2   9  -5 2488.95 884.098  19
   2  -9  -5 3815.17 519.995   6
   2   9  -5 4003.19 523.917  21
   2   9  -5 4006.30 512.931  12
   2   9  -4 2858.31 431.924  17
   2  -9  -4 1887.34 632.119  20
   2   9  -4 1853.45 689.523  19
   2   9  -4 2443.27 424.891   3
   2   9  -4 2319.59 371.103  16
   2  -9  -4 2429.22 410.525   6
   2   9  -4 2381.30 406.470  12
   2  -9  -3 14328.0 1726.79  20
   2   9  -3 14923.0 1705.12  19
   2  -9  -2 10179.6 1388.16  20
   2   9  -2 10851.3 1373.32  19
   2   9  -1 15400.3 1650.55  19
  -2  -9   1 12942.0 1501.43   1
  -2   9   0 20507.7 1737.72  19
  -2  -9   0 17138.1 1743.81   1
  -2  -9  -1 702.801 520.688   1
  -2   9  -1 402.967 337.370  19
  -2   9  -2 1896.46 668.765  19
  -2  -9  -2 2945.76 808.727   1
  -2   9  -3 5310.30 1025.72  19
  -2  -9  -3 5255.53 556.296   7
  -2   9  -3 5260.14 566.290   4
  -2   9  -4 1203.82 343.632   4
  -2  -9  -4 1068.91 277.899  14
  -2   9  -4 356.260 343.514  19
  -2  -9  -4 1555.65 322.374  15
  -2  -9  -4 1211.00 298.905   7
  -2  -9  -5 3.42144 133.518   7
  -2  -9  -5-130.606 200.318  15
  -2  -9  -5-30.2041 177.483  14
  -2   9  -5 216.228 216.873   4
  -2  -9  -6 2068.71 371.213   7
  -2  -9  -6 1789.27 347.205  14
  -2   9  -6 1883.77 349.316   4
  -2   9  -7 1615.15 322.224  17
  -2  -9  -7 1248.51 271.852   7
  -2   9  -7 1866.12 351.378   4
  -2  -9  -8 1148.83 233.151  18
  -2  -9  -8 1261.50 228.672   7
  -2   9  -8 1172.14 245.400  17
  -2  -9  -9 15.1663 73.6172  13
   2 -10  -9 74.5022 97.8736  18
   2  10  -9 131.366 90.7654  17
   2 -10  -8 28.2282 141.215  18
   2 -10  -8 70.5557 156.492  15
   2 -10  -8 13.7000 126.758  14
   2  10  -8-44.4380 150.411  17
   2  10  -7 752.873 250.671  17
   2  10  -7 838.339 250.443  16
   2 -10  -7 710.964 262.891  15
   2 -10  -7 586.390 205.933  14
   2  10  -6 805.061 255.944  16
   2  10  -6 673.570 262.433  17
   2 -10  -6 734.037 262.950  15
   2 -10  -5-337.452 126.483   6
   2  10  -5 339.418 222.782  17
   2  10  -5 329.467 217.743  16
   2  10  -4 1689.53 653.236  19
   2 -10  -4 2144.31 695.418  20
   2 -10  -4 2113.34 398.264   6
   2  10  -4 2185.87 382.989  17
   2  10  -4 2796.12 439.760   3
   2  10  -4 1989.72 364.250  16
   2  10  -3-238.478 371.160  19
   2  10  -3-38.4169 158.612  17
   2  10  -3 144.884 187.987   3
   2 -10  -3 49.3999 155.198   6
   2 -10  -3 29.0394 194.180  20
   2 -10  -2 1488.22 650.093  20
   2  10  -2 966.583 514.296  19
  -2  10   1 1800.91 557.180  19
  -2 -10   1 652.074 489.592   1
  -2  10   0 307.032 421.233  19
  -2 -10   0 692.159 444.551   1
  -2  10  -1 5509.70 989.608  19
  -2 -10  -1 5632.22 1063.85   1
  -2 -10  -2 1255.37 322.958   7
  -2 -10  -2 1429.72 515.497   1
  -2  10  -2 990.448 439.528  19
  -2  10  -2 1269.56 332.671   5
  -2 -10  -3 282.656 129.694  14
  -2  10  -3-315.878 245.910   5
  -2  10  -3 354.508 253.156   4
  -2 -10  -3-183.853 182.543   7
  -2  10  -4 1738.81 690.431  19
  -2 -10  -4 1814.07 364.382   7
  -2 -10  -4 1351.01 312.097  14
  -2  10  -4 1187.63 337.389   5
  -2  10  -4 1736.06 402.037   4
  -2 -10  -5-8.26716 120.170  14
  -2  10  -5 309.307 254.465   5
  -2 -10  -5 329.186 167.201   7
  -2  10  -5-282.205 261.146   4
  -2 -10  -6 2034.30 349.710   7
  -2  10  -6 1814.70 366.381   4
  -2 -10  -6 1888.41 353.709  14
  -2  10  -7 264.592 177.577  17
  -2 -10  -7 332.081 170.497   7
  -2  10  -8 341.289 149.172  17
  -2 -10  -8 530.424 161.048  18
  -2 -10  -8 436.869 144.451   7
   2  11  -8 417.843 151.291  17
   2 -11  -8 427.964 151.691  18
   2 -11  -8 397.667 161.171  15
   2 -11  -8 229.791 138.740  14
   2  11  -7 4519.10 485.282  17
   2 -11  -7 4519.40 473.809  14
   2  11  -7 4595.43 430.936  16
   2 -11  -7 4352.11 474.312  15
   2  11  -6 281.894 169.306  16
   2  11  -6 284.347 202.015  17
   2 -11  -6 505.642 205.947  15
   2  11  -5-62.4225 148.292  17
   2  11  -5-76.3030 193.860   3
   2 -11  -5 99.3679 182.392   6
   2  11  -5 44.0103 138.602  16
   2 -11  -4 715.648 234.293   7
   2 -11  -4 515.762 249.241   6
   2  11  -4 560.257 275.320   3
   2  11  -4 339.972 202.186  16
   2  11  -4 743.153 262.781  17
   2 -11  -3 2484.79 438.141   7
   2  11  -3 3392.77 486.594   3
   2  11  -3 4074.28 969.306  19
   2  11  -3 3149.23 434.263  17
   2 -11  -3 4174.63 1011.60  20
   2 -11  -3 3288.45 479.641   6
   2 -11  -2 610.374 436.852  20
   2 -11  -2 682.750 250.568   6
   2  11  -2 490.533 287.510   3
   2  11  -2-11.1890 175.658  17
  -2 -11   2 449.451 320.155   1
   2 -11  -1 3385.01 481.066   6
   2 -11  -1 1456.75 577.460  20
   2  11  -1 2947.55 458.103   3
  -2 -11   1 2982.37 867.920   1
  -2  11   1 3546.84 447.758   5
   2 -11   0 4995.17 577.545   6
   2  11   0 5190.58 582.766   3
  -2 -11   0 5642.48 1101.32   1
  -2  11   0 5146.17 985.909  19
  -2  11   0 4632.93 527.414   5
  -2 -11  -1 549.582 249.483   7
  -2 -11  -1-756.355 514.883   1
  -2  11  -1 829.980 288.096   5
  -2  11  -1 2388.82 735.270  19
   2 -11   1 1580.85 351.279   6
  -2 -11  -2 1545.95 343.171   7
  -2  11  -2 1844.56 677.979  19
  -2  11  -2 1483.17 348.051   5
  -2 -11  -3 1462.55 364.983   7
  -2 -11  -3 1585.12 312.694  14
  -2  11  -3 1435.08 360.758   5
  -2  11  -4 1387.06 343.489   5
  -2 -11  -4 1174.33 282.208  14
  -2 -11  -4 1087.62 298.513   7
  -2  11  -5 853.364 273.127   5
  -2 -11  -5 602.184 230.943  14
  -2 -11  -5 456.141 243.691   7
  -2  11  -6 892.016 254.205  17
  -2 -11  -6 605.148 231.863   7
  -2  11  -7-113.447 135.351  17
  -2 -11  -7 18.2026 112.696   7
  -2 -11  -8 46.3771 93.4562  18
  -2  11  -8 100.232 108.219  17
   2 -12  -8-118.315 105.887  18
   2  12  -8 125.284 115.018  17
   2 -12  -8 101.180 104.447  14
   2  12  -7 1292.84 232.269  16
   2 -12  -7 1268.94 258.370  15
   2 -12  -7 1554.13 266.516  14
   2  12  -7 1420.57 275.667  17
   2 -12  -6 242.098 196.250  15
   2  12  -6 326.929 202.666  17
   2  12  -6 283.815 177.647  16
   2 -12  -6 318.928 183.697  14
   2  12  -5 83.9917 138.360  16
   2  12  -5 158.848 171.033  17
   2 -12  -5-114.909 210.646   6
   2  12  -5-40.8837 194.606   3
   2 -12  -5-128.413 199.907  15
   2 -12  -4 2446.91 425.018   6
   2  12  -4 1528.20 335.185  16
   2  12  -4 2486.98 406.701  17
   2 -12  -4 2241.35 396.397   7
   2  12  -4 2072.91 398.891   3
   2  12  -3 4016.52 503.736  17
   2 -12  -3 3452.09 520.714   6
   2  12  -3 4989.52 594.920   3
   2 -12  -3 3358.31 488.943   7
   2 -12  -2-310.590 350.946  20
   2 -12  -2 750.686 275.524   6
   2  12  -2 574.622 253.906   3
  -2 -12   2 174.224 478.744   1
   2 -12  -1 6930.89 692.274   6
  -2 -12   1 7849.49 1314.88   1
   2  12  -1 6803.48 666.268   3
  -2  12   1 7005.12 657.665   3
   2 -12  -1 6957.48 1415.19  20
   2  12   0 21896.1 1162.44   3
  -2  12   0 21290.8 1103.41   5
   2 -12   0 23459.9 1239.47   6
  -2  12   0 23133.5 2139.33  19
  -2 -12   0 19999.1 2183.66   1
  -2  12  -1 2024.41 401.517   5
   2 -12   1 1749.31 383.662   6
  -2  12  -1 1592.63 666.084  19
  -2 -12  -1 1874.91 425.468   7
  -2 -12  -1 2053.84 875.846   1
  -2 -12  -2 845.927 308.874   7
  -2  12  -2 1141.51 631.090  19
  -2  12  -2 890.820 287.916   5
  -2 -12  -3 908.644 262.951  14
  -2  12  -3 429.187 249.669   5
  -2 -12  -3 464.653 281.115   7
  -2 -12  -4 267.069 166.880  14
  -2  12  -4 17.7057 187.921   5
  -2 -12  -4 102.998 157.682   7
  -2  12  -5 120.180 188.882  17
  -2  12  -5-7.25578 158.612   5
  -2 -12  -5 4.57460 146.905  14
  -2 -12  -5 19.9116 149.908   7
  -2  12  -6 44.7093 163.195  17
  -2 -12  -6 207.697 139.659   7
  -2  12  -7 70.1230 140.672  17
  -2 -12  -7 131.245 125.217   7
   2  13  -7 107.926 151.237  17
   2  13  -7 106.815 107.965  16
   2 -13  -7 258.723 143.372  15
   2 -13  -7 223.838 140.965  14
   2  13  -6 1150.59 268.533  17
   2  13  -6 1289.50 227.945  16
   2 -13  -6 1609.33 309.961  15
   2 -13  -6 1291.91 270.235  14
   2  13  -5 1482.23 325.267   3
   2  13  -5 1522.93 321.859  17
   2 -13  -5 1569.25 345.033   6
   2 -13  -5 2108.51 344.415  15
   2  13  -5 1440.73 306.761  16
   2 -13  -4 1054.24 288.226   7
   2 -13  -4 868.395 279.955   6
   2  13  -4 1460.99 363.014   3
   2  13  -4 1371.17 322.859  17
   2  13  -4 1196.99 285.008  16
   2 -13  -3 1589.89 362.434   6
   2 -13  -3 1623.73 358.073   7
   2  13  -3 2021.21 407.278   3
   2  13  -3 2303.24 384.636  17
   2 -13  -2 1076.95 329.967   6
   2  13  -2 883.091 331.080   3
   2 -13  -1 6627.06 685.725   6
   2  13  -1 6084.53 651.590   3
  -2  13   1 7345.85 675.763   3
   2 -13   0 13281.1 946.505   6
  -2  13   0 12430.9 878.380   5
  -2 -13   0 10992.5 856.836   7
  -2 -13  -1 941.493 282.320   7
   2 -13   1 1138.60 304.956   6
  -2  13  -1 1446.35 335.368   5
  -2 -13  -2 8.31110 164.054   7
  -2  13  -2 502.096 272.239   5
  -2  13  -3 672.768 255.739  17
  -2  13  -3 517.821 236.851   5
  -2 -13  -3 668.666 265.486   7
  -2  13  -4 447.983 231.146   5
  -2  13  -4 432.709 209.994  17
  -2 -13  -4 742.276 206.250  14
  -2 -13  -4 527.687 227.319   7
  -2 -13  -5 1610.81 311.292   7
  -2  13  -5 1528.81 314.898   5
  -2  13  -5 1577.70 302.922  17
  -2  13  -6 1868.97 290.181   3
  -2  13  -6 2061.08 303.567  17
  -2 -13  -6 1688.18 260.461   7
  -2 -13  -7 297.501 107.295  18
  -2  13  -7 494.899 149.872  17
  -2 -13  -7 403.004 129.599   7
   2  14  -7 178.084 120.105  17
   2 -14  -7 134.634 97.0199  14
   2 -14  -6 353.654 176.393  15
   2  14  -6 17.0369 124.798  17
   2  14  -6 100.032 143.477  16
   2 -14  -6 151.237 127.162  14
   2  14  -5 783.707 229.973  17
   2 -14  -5 1098.17 253.308  15
   2  14  -5 766.695 231.491  16
   2 -14  -5 984.953 241.309  14
   2 -14  -4 392.871 183.336   6
   2  14  -4 592.495 230.675   3
   2  14  -4 277.520 160.607  16
   2 -14  -4 87.8767 160.848  15
   2 -14  -4 241.498 177.792   7
   2  14  -4 678.020 244.457  17
   2 -14  -3-149.981 183.280   7
   2 -14  -3 13.9234 166.905   6
   2  14  -3 114.368 183.061   3
   2  14  -3-514.641 205.825  17
   2  14  -3-99.9219 167.059  16
   2  14  -2 2215.91 396.754   3
   2 -14  -2 2547.90 421.775   6
  -2  14   1 197.078 232.283   3
   2  14  -1 192.630 186.803   3
   2 -14  -1 307.491 182.157   6
  -2 -14   1-92.0850 180.546   7
  -2  14   0-70.0917 171.725   3
  -2 -14   0 193.060 189.151   7
   2 -14   0 291.863 195.982   6
  -2 -14  -1 623.300 230.754   7
  -2  14  -1 799.065 273.950   3
  -2 -14  -2 1061.93 300.307   7
  -2  14  -2 390.215 223.799   5
  -2  14  -3 588.073 238.149   5
  -2 -14  -3 604.471 225.697   7
  -2  14  -4 325.214 156.434  17
  -2 -14  -4 56.2856 140.371   7
  -2  14  -4 259.852 194.124   3
  -2  14  -5 973.468 247.338   3
  -2  14  -5 1187.89 240.338  17
  -2 -14  -5 1350.60 273.471   7
  -2  14  -6 2649.47 308.178   3
  -2 -14  -6 3334.55 332.317   7
   2  15  -6 197.518 121.452  17
   2  15  -6-69.4911 96.1761  16
   2 -15  -6 205.580 121.884  14
   2  15  -5-11.1190 117.292  16
   2  15  -5-30.6201 138.512  17
   2 -15  -5-32.4299 118.190  14
   2 -15  -4-18.7047 150.263   6
   2  15  -4-188.578 137.087  17
   2  15  -4-0.80140 135.859  16
   2 -15  -4 277.383 170.612   7
   2 -15  -3 576.103 239.638   7
   2 -15  -3 712.245 256.869   6
  -2 -15   3 435.473 174.045   7
   2  15  -3 704.360 225.666  16
   2 -15  -2 85.7522 135.955   6
  -2 -15   2 131.341 150.066   7
   2 -15  -2-13.7672 170.286   7
   2 -15  -1 133.744 147.874   6
  -2  15   1 561.218 253.969   3
  -2 -15   1 277.050 201.676   7
  -2 -15   0 533.504 218.427   7
   2 -15   0 610.035 219.955   6
  -2  15   0 773.172 274.827   3
  -2 -15  -1 322.953 192.990   7
  -2  15  -1 87.6246 228.407   3
  -2  15  -2 171.647 213.446   3
  -2 -15  -2 351.401 190.450   7
  -2  15  -3 744.875 255.908   3
  -2 -15  -3 466.196 205.687   7
  -2  15  -4 247.699 172.040   3
  -2 -15  -4 155.162 138.017   7
  -2  15  -5-62.4085 121.460   3
  -2  15  -5 212.010 102.327  17
  -2 -15  -5 162.041 124.626   7
  -2 -15  -6 46.2667 74.0862   7
   2 -16  -5 149.116 106.422  14
   2  16  -5 226.614 132.912  16
   2  16  -4-37.3011 144.374  16
   2 -16  -4-110.605 115.471  14
   2 -16  -4-38.5361 107.878   7
   2 -16  -3 111.624 128.501   7
   2 -16  -3 261.386 174.906   6
   2  16  -3 175.769 169.882  16
   2 -16  -2 15.4239 166.687   7
  -2 -16   2-235.298 171.893   7
   2 -16  -2 86.8885 132.690   6
   2  16  -2 35.7854 145.396  16
  -2 -16   1 387.662 179.358   7
   2 -16  -1 72.8902 156.264   6
  -2  16   1 311.036 186.151   3
   2  16  -1 556.101 192.448  16
   2 -16  -1 404.219 210.117   7
   2  16   0 1289.38 294.157  16
  -2  16   0 2573.06 386.065   3
  -2 -16   0 2296.15 377.048   7
  -2 -16  -1 893.101 247.901   7
  -2  16  -1 1226.99 290.503   3
  -2  16  -2 95.9386 167.319   3
  -2 -16  -2-147.387 136.700   7
  -2  16  -3 263.779 169.409   3
  -2 -16  -3 389.440 165.822   7
   2  16   4 262.141 149.932   2
  -2  16  -4 293.275 164.992   3
  -2  16  -4 72.0798 106.386  16
  -2 -16  -4 436.080 164.458   7
  -2  16  -5 98.5250 105.185   3
  -2 -16  -5 69.7898 97.9582   7
   2  17  -4 140.910 85.7836  16
   2  17  -3 99.9773 129.990  16
   2 -17  -3 163.627 126.399   7
  -2 -17   2-41.0504 96.5028   7
   2 -17  -2 128.996 130.311   7
   2  17  -2 130.871 131.006  16
   2 -17  -1 1259.83 254.946   7
   2  17  -1 1550.87 267.909  16
  -2 -17   1 2002.70 294.669   7
  -2 -17   0 804.275 233.916   7
   2 -17   0 861.005 241.904   7
  -2  17   0 1538.67 275.155   3
   2  17   0 833.272 182.463  16
  -2  17  -1 184.668 158.816   3
  -2 -17  -1 137.891 135.894   7
  -2  17  -2 277.054 155.725   3
  -2 -17  -2 487.832 171.891   7
  -2  17  -3 162.273 123.321  16
  -2  17  -3 479.144 176.878   3
  -2 -17  -3 453.761 160.514   7
  -2  17  -4 156.804 122.553   3
  -2 -17  -4 232.384 123.605   7
   2  18  -3-8.68006 67.7071  16
   2  18  -2 182.157 85.8355  16
   2 -18  -2-73.9646 102.514   7
   2 -18  -1 568.559 170.430   7
   2  18  -1 782.858 161.073   2
   2  18  -1 331.340 108.221  16
  -2 -18   1 472.436 129.913   7
   2 -18   0 82.5271 125.505   7
  -2 -18   0 317.422 133.006   7
   2 -18   1 38.5215 102.079   7
  -2 -18  -1 589.230 152.765   7
   2  18   2 176.419 123.875   2
   2 -18   2 55.5645 86.6188   7
  -2  18  -2 20.4988 97.0201  16
  -2 -18  -2 292.443 130.209   7
   3   0 -10 2175.40 289.938  18
   3   0 -10 1776.40 257.154  12
   3   0  -9 82.7327 162.404  18
   3   0  -9 54.5550 156.588  12
   3   0  -8 238.709 193.565  12
   3   0  -8-42.0527 170.656  18
   3   0  -7-322.699 288.548  18
   3   0  -7 364.310 226.914  12
   3   0  -7 420.651 519.649  11
   3   0  -6 68366.6 3442.13  10
   3   0  -6 67648.9 1883.44  12
   3   0  -5 718.464 351.417  10
   3   0  -4 987.526 378.319   9
   3   0  -4 1086.11 329.084  10
  -3   0   3 72.3613 108.659   1
   3   0  -3-72.1050 122.017   9
   3   0  -2 185590. 3602.88  20
  -3   0   2 188592. 3374.63   1
   3   0  -1-196.709 175.287  20
  -3   0   1-95.9628 139.697   1
   3   0   0 38881.4 1232.09  20
  -3   0   0 39466.2 1769.18   1
  -3   0  -1-117.351 185.346   1
  -3   0  -2 12168.5 1164.08   1
  -3   0  -3-114.389 211.927   1
  -3   0  -4 4923.49 850.911  19
  -3   0  -5-1310.74 476.119  19
  -3   0  -6 6667.66 641.760   7
  -3   0  -7-313.614 222.338  18
  -3   0  -7-412.417 236.934  13
  -3   0  -8 753.029 216.288  18
  -3   0  -8 534.335 223.824  13
  -3   0  -9-125.094 160.021   4
  -3   0  -9 117.306 144.133  13
   3   1 -10 93.9701 138.985  18
   3  -1 -10-113.034 135.010  18
   3   1 -10 222.658 138.860  12
   3  -1 -10 171.456 118.895  12
   3   1  -9 838.557 256.863  18
   3  -1  -9 861.684 249.597  18
   3   1  -9 1021.84 292.733  12
   3  -1  -9 1391.06 297.507  12
   3  -1  -8 3324.23 460.102  18
   3   1  -8 3256.77 462.032  18
   3   1  -8 2906.86 440.698  12
   3  -1  -8 3467.08 482.185  12
   3   1  -7 24575.3 1168.52  18
   3  -1  -7 24049.9 1156.97  18
   3   1  -7 28067.8 2643.97  11
   3  -1  -7 24999.5 1217.92  12
   3   1  -7 24749.9 1228.88  12
   3  -1  -6 438.792 220.175  12
   3  -1  -6 1019.58 581.950  10
   3   1  -6 0.98727 204.133  12
   3   1  -6 623.318 243.266  21
   3   1  -5 5857.44 847.868  10
   3  -1  -5 4557.69 875.920  10
   3   1  -4 2260.91 568.956   9
   3   1  -4 2420.75 489.582  10
   3  -1  -4 1962.75 488.451  10
   3  -1  -4 2671.47 606.979   9
   3   1  -3 49346.9 1744.17  10
   3  -1  -3 49077.4 2223.57  20
   3  -1  -3 50102.4 2353.17   9
   3   1  -3 49375.7 2304.01   9
  -3  -1   3 49538.5 1844.80   1
   3  -1  -2 2181.87 481.439   9
   3  -1  -2 2630.39 469.718  20
  -3   1   2 2267.07 379.188   1
  -3  -1   2 2503.01 476.898   1
  -3   1   1 90.8798 190.679   1
   3   1  -1 499.445 156.064  20
   3  -1  -1 383.624 204.245  20
  -3  -1   1 484.955 247.317   1
  -3  -1   0 811.390 321.191   1
   3   1   0 1049.87 144.001  20
  -3   1   0 924.114 326.714   1
  -3  -1  -1 37498.6 1883.34   1
  -3   1  -1 37780.8 1871.01   1
  -3  -1  -2 9512.99 1019.47   1
  -3   1  -2 10250.6 1085.83   1
  -3   1  -3 55.4152 119.249  19
  -3  -1  -3 65.0239 188.824   1
  -3   1  -4-368.345 332.514  19
  -3  -1  -4-62.3271 155.082  19
  -3  -1  -5-1231.75 594.422  19
  -3   1  -5 111.458 411.980  19
  -3   1  -6 499.894 231.873  13
  -3  -1  -6 267.177 192.383   7
  -3   1  -7 2573.87 415.015  18
  -3  -1  -7 2433.08 392.995  18
  -3   1  -7 2076.60 397.278  13
  -3  -1  -8 79.3515 141.250  18
  -3   1  -8 180.947 168.398  18
  -3   1  -8 54.2447 189.733  13
  -3  -1  -8 75.2607 145.760  13
  -3  -1  -9 143.778 144.960  13
  -3   1  -9-38.0281 154.456   4
  -3   1  -9-74.2933 130.191  13
   3   2 -10-160.351 127.167  18
   3  -2 -10-62.8530 119.115  18
   3   2  -9 2582.19 384.404  18
   3  -2  -9 2707.97 383.713  18
   3   2  -9 2347.27 378.082  12
   3  -2  -9 2471.39 361.776  12
   3  -2  -8 3813.51 495.730  18
   3   2  -8 4047.46 514.464  12
   3   2  -8 4201.84 518.271  18
   3  -2  -8 3839.29 491.435  12
   3   2  -7 47492.4 3387.48  11
   3  -2  -7 46098.3 3276.13  10
   3  -2  -7 46457.9 1591.02  18
   3   2  -7 47480.0 1612.15  18
   3   2  -7 49537.5 1571.54  16
   3  -2  -7 50813.1 1602.75  15
   3   2  -7 44597.8 1630.62  12
   3  -2  -7 47493.6 1659.83  12
   3   2  -6 452.382 248.475  12
   3   2  -6 1643.66 814.093  11
   3  -2  -6 1642.53 566.384  10
   3   2  -6 1178.07 285.281  21
   3  -2  -6 1161.87 289.013  12
   3  -2  -5 225.212 298.565  10
   3   2  -5-259.089 229.170   9
   3   2  -4 15513.4 1131.63  10
   3   2  -4 15488.4 1355.99   9
   3  -2  -4 14902.3 1432.45  20
   3   2  -3 8254.01 643.273  10
   3  -2  -3 6782.59 878.441  20
  -3  -2   3 7534.82 818.002   1
   3  -2  -3 7074.78 924.426   9
   3   2  -2 5296.84 374.576  10
  -3   2   2 6425.98 527.140  19
  -3   2   2 5634.63 547.401   1
   3  -2  -2 5525.60 719.464  20
   3  -2  -2 6441.63 827.531   9
  -3  -2   2 5894.19 738.647   1
  -3   2   1 59551.7 1996.10   1
   3  -2  -1 56876.6 2092.89  20
   3  -2  -1 57496.6 2192.15   9
  -3  -2   1 58572.6 2212.75   1
  -3   2   0 532.622 210.244   1
  -3  -2   0 91.0031 192.746   1
  -3  -2  -1 2271.85 518.836   1
  -3   2  -1 2285.25 509.053   1
  -3   2  -2 9223.44 1047.66  19
  -3  -2  -2 8042.47 971.344   1
  -3  -2  -3 11195.6 1182.79   1
  -3   2  -3 11785.2 1219.84  19
  -3   2  -4 3676.36 759.256  19
  -3  -2  -4 2540.73 633.515   1
  -3  -2  -5 8476.04 1216.53  19
  -3   2  -5 5023.04 976.196  19
  -3   2  -6 170.589 178.818  18
  -3  -2  -6 203.706 178.917   7
  -3   2  -6-135.054 198.957  13
  -3  -2  -7-129.814 138.293  18
  -3  -2  -7 2.22804 157.046   7
  -3   2  -7-47.8983 156.709  18
  -3   2  -7-116.028 162.193  13
  -3   2  -8 256.913 171.754  18
  -3  -2  -8 126.870 148.071  18
  -3   2  -8 151.146 153.235  13
  -3  -2  -8-100.329 136.761  13
  -3   2  -9 80.2861 152.778   4
  -3   2  -9 20.6661 132.276  13
  -3  -2  -9 105.684 133.348  13
   3   3 -10-156.553 126.482  18
   3  -3 -10 58.6720 113.545  18
   3   3 -10-10.1843 112.441  12
   3   3  -9-15.4034 150.024  18
   3  -3  -9-26.1991 152.580  18
   3   3  -9-67.7263 164.635  12
   3  -3  -9 210.310 178.595  12
   3   3  -8 5139.20 561.152  18
   3  -3  -8 5302.24 561.520  18
   3  -3  -8 5658.54 557.994  15
   3   3  -8 5191.66 584.231  12
   3  -3  -8 6116.63 613.989  12
   3   3  -7 6110.63 567.941  16
   3   3  -7 6391.66 609.421  18
   3  -3  -7 7428.68 1317.41  10
   3  -3  -7 6159.68 602.757  18
   3   3  -7 4281.47 1016.58  11
   3  -3  -7 6613.53 627.262  15
   3   3  -7 5910.05 677.901  21
   3   3  -7 6301.59 620.981  12
   3  -3  -7 6317.40 634.326  12
   3   3  -6 317.781 188.357  12
   3   3  -6-180.292 206.875  21
   3   3  -6 238.348 214.990  18
   3  -3  -6 377.388 190.841  12
   3   3  -6 596.134 440.122  11
   3  -3  -6-307.875 290.335  10
   3   3  -6 359.194 230.436  16
   3   3  -5 13133.7 1565.19  11
   3   3  -5 13856.4 1400.02   9
   3  -3  -5 13067.5 1454.64  10
   3   3  -4-64.9111 247.463  11
   3  -3  -4 43.6777 128.388  20
  -3  -3   4-277.298 238.068   1
   3   3  -4-60.3835 196.338   9
   3   3  -3 31692.8 1720.42  11
   3  -3  -3 30803.2 1932.25  20
  -3  -3   3 33311.9 1818.58   1
   3  -3  -2 18098.1 1361.35  20
  -3   3   2 20178.4 907.607  19
   3  -3  -2 18631.7 1412.99   9
   3   3  -2 19747.7 1106.06  11
  -3  -3   2 18561.0 1329.52   1
   3  -3  -1 713.842 315.125   9
   3  -3  -1 428.063 262.359  20
  -3  -3   1 415.463 244.023   1
  -3   3   1 434.268 201.461  19
  -3   3   0 8065.10 814.757  19
   3  -3   0 7659.47 766.810   9
  -3  -3   0 6993.51 831.645   1
   3  -3   1 21473.1 1160.11   9
  -3  -3  -1 20595.1 1475.45   1
  -3   3  -1 21078.3 1443.77  19
  -3  -3  -2 581.170 327.305   1
  -3   3  -2 670.745 343.695  19
  -3  -3  -3 8618.39 1117.31   1
  -3   3  -3 9111.18 1160.54  19
  -3   3  -4 4489.90 863.195  19
  -3  -3  -4 4024.24 823.131   1
  -3   3  -5 10336.0 1455.44  19
  -3  -3  -5 10183.2 1342.73  19
  -3  -3  -5 10389.6 758.287   7
  -3   3  -5 9668.01 731.930  13
  -3   3  -6-188.600 172.576  18
  -3  -3  -6 327.784 187.023  18
  -3  -3  -6 529.578 221.012   7
  -3   3  -6 440.906 219.749  13
  -3   3  -7-11.7088 143.202  18
  -3  -3  -7-235.279 207.313  18
  -3  -3  -7 351.538 218.997   7
  -3   3  -7 89.5439 169.559  13
  -3   3  -8 368.764 233.522   4
  -3   3  -8 189.772 150.579  18
  -3  -3  -8 171.477 143.383  18
  -3   3  -8 276.989 170.260  13
  -3  -3  -8-52.7833 177.204  13
  -3   3  -9 841.219 209.691   4
  -3  -3  -9 626.456 202.443  13
   3  -4 -10 236.169 114.790  18
   3   4 -10-35.2945 90.7715  18
   3   4 -10 17.6916 119.865  12
   3   4  -9 35.4944 152.413  18
   3  -4  -9-48.6197 134.080  18
   3   4  -9 82.2737 158.508  12
   3  -4  -8 591.860 203.140  12
   3   4  -8 299.573 190.341  18
   3  -4  -8 358.357 209.595  18
   3  -4  -8 539.679 249.146  15
   3   4  -8 535.033 227.338  12
   3  -4  -7 6087.30 604.371  15
   3   4  -7 6117.78 621.739  18
   3  -4  -7 6564.66 623.827  18
   3   4  -7 5795.16 643.891  21
   3   4  -7 7147.23 646.214  17
   3   4  -7 6141.49 575.282  16
   3   4  -7 6224.34 653.625  12
   3  -4  -7 6698.85 645.231  12
   3   4  -6 3540.42 483.564  21
   3   4  -6 2290.83 708.079  11
   3   4  -6 3886.43 465.171  16
   3  -4  -6 4165.26 953.581  10
   3   4  -6 3506.73 443.317  18
   3   4  -6 3319.05 449.235  17
   3  -4  -6 4155.72 511.468  12
   3   4  -6 4336.01 517.515  12
   3  -4  -5 245.046 343.970  10
   3   4  -5 1567.71 506.929  11
   3   4  -4 4316.92 835.182  11
   3  -4  -4 3764.76 806.563  20
  -3  -4   4 3417.70 694.198   1
   3  -4  -3 14895.8 1420.06  20
  -3  -4   3 14195.8 1306.19   1
   3   4  -3 15631.2 1270.80  11
   3   4  -2 28521.9 1390.63  11
   3  -4  -2 24569.7 1734.58  20
  -3   4   2 28716.9 1148.86  19
  -3  -4   2 25019.0 1662.80   1
   3  -4  -1 89.5702 206.090   9
  -3  -4   1 429.066 308.791   1
  -3   4   1 180.998 184.386  19
  -3   4   0 40843.5 1884.59  19
   3  -4   0 40707.4 1810.08   9
  -3  -4   0 38325.9 2043.29   1
  -3   4  -1 38977.2 2022.19  19
  -3  -4  -1 37538.9 2092.88   1
  -3   4  -2 11015.7 1216.14  19
  -3  -4  -2 11323.5 1207.85   1
  -3  -4  -3 384.039 311.807   1
  -3   4  -3 523.905 335.566  19
  -3   4  -4 419.728 305.701  19
  -3  -4  -4 713.396 365.312   1
  -3   4  -5 10819.1 1472.20  19
  -3   4  -5 10640.1 774.492  13
  -3  -4  -5 11515.2 806.254   7
  -3   4  -6 5643.17 554.028  18
  -3  -4  -6 5007.32 527.346  18
  -3  -4  -6 4413.00 522.019   7
  -3   4  -6 4384.32 537.281  13
  -3  -4  -7 4571.87 532.774   7
  -3   4  -7 4436.13 491.439  18
  -3  -4  -7 4632.69 496.325  18
  -3   4  -7 3840.01 501.470  13
  -3   4  -8 265.805 163.171  18
  -3  -4  -8 123.181 164.684  18
  -3   4  -8 442.992 208.746   4
  -3   4  -8 160.949 158.475  13
  -3   4  -9 75.3925 150.829   4
  -3  -4  -9-144.654 130.863  13
   3  -5 -10 708.017 164.759  18
   3   5  -9 225.106 149.008  18
   3  -5  -9 114.506 148.871  18
   3   5  -9 342.831 192.151  12
   3  -5  -8 133.762 188.348  12
   3   5  -8 394.777 187.034  18
   3  -5  -8 333.799 206.505  18
   3   5  -8 335.319 176.819  17
   3  -5  -8 186.883 210.363  15
   3   5  -8-104.472 187.149  12
   3   5  -7 21837.3 1121.38  18
   3   5  -7 21755.7 1101.59  17
   3   5  -7 22526.9 1076.32  16
   3   5  -7 19370.6 1149.14  21
   3  -5  -7 21920.9 1124.98  15
   3  -5  -7 23164.6 1077.80  14
   3   5  -7 20921.0 1140.97  12
   3  -5  -7 24265.9 1174.15  12
   3   5  -6 525.132 256.501  12
   3  -5  -6 79.1070 183.071  12
   3   5  -6 439.959 215.384  21
   3   5  -6-400.364 472.108  11
   3  -5  -6 137.543 252.760  10
   3   5  -6 643.570 258.515  17
   3   5  -6-65.0549 149.164  18
   3   5  -6 409.701 209.255  16
   3  -5  -5 1617.57 617.983  20
   3  -5  -5 2165.94 711.063  10
   3   5  -5 1808.72 663.206  11
   3   5  -4 736.278 495.768  11
   3  -5  -4 198.499 423.886  20
  -3  -5   4-128.879 214.741   1
   3  -5  -3 70645.5 3236.85  20
  -3  -5   3 70296.2 3056.89   1
   3  -5  -2 8963.58 1131.79  20
  -3  -5   2 9332.05 1100.83   1
  -3   5   1 22861.7 1365.00  19
  -3  -5   1 20411.7 1586.99   1
  -3   5   0 11577.2 1069.01  19
  -3  -5   0 11258.0 1209.50   1
  -3   5  -1 34430.3 2008.52  19
  -3  -5  -1 33481.3 2076.03   1
  -3  -5  -2 55981.9 2342.75  10
  -3   5  -2 51575.6 2653.53  19
  -3  -5  -2 48801.1 2580.59   1
  -3  -5  -3 14876.7 1426.36  10
  -3   5  -3 12613.5 1460.43  19
  -3  -5  -3 12806.5 1398.80   1
  -3  -5  -4 2710.25 675.366   1
  -3   5  -4 2386.56 696.436  19
  -3   5  -5 6814.89 1209.86  19
  -3  -5  -5 6072.78 605.116   7
  -3   5  -5 5263.03 578.400  13
  -3   5  -6 6397.01 622.081  18
  -3  -5  -6 5513.99 594.667   7
  -3   5  -6 5165.27 582.022  13
  -3   5  -7 8399.03 712.956  13
  -3   5  -7 9591.57 709.160  18
  -3  -5  -7 10400.5 721.461  18
  -3  -5  -7 9178.54 741.871   7
  -3   5  -7 8113.23 663.202   4
  -3   5  -8 31.8398 165.717   4
  -3   5  -8-186.024 170.693  18
  -3  -5  -8-14.4341 85.1974  18
  -3  -5  -8 15.6190 109.026   7
  -3  -5  -9 98.0341 139.289  13
  -3   5  -9 221.074 151.069   4
   3   6  -9 599.138 216.002  18
   3  -6  -9 659.780 192.155  18
   3  -6  -9 617.857 203.800  15
   3   6  -9 509.568 209.627  12
   3   6  -8 176.963 173.035  18
   3  -6  -8 358.927 171.913  18
   3   6  -8 243.903 187.778  17
   3  -6  -8 319.690 201.003  15
   3  -6  -8 593.461 207.133  14
   3   6  -8 46.2873 169.508  12
   3   6  -7 7579.39 689.073  18
   3   6  -7 8389.76 758.496  21
   3   6  -7 7620.78 680.303  17
   3   6  -7 7946.32 646.600  16
   3  -6  -7 7974.38 701.701  15
   3  -6  -7 7023.29 623.468  14
   3   6  -7 7635.12 706.758  12
   3  -6  -7 8396.34 697.950  12
   3   6  -6 282.741 199.333  17
   3  -6  -6 632.906 228.939   6
   3   6  -6-100.462 196.982  21
   3  -6  -6 214.942 191.037  12
   3  -6  -6 1042.25 654.745  10
   3   6  -6 644.238 251.027  18
   3   6  -6 206.272 208.341  16
   3   6  -6 604.492 269.246  12
   3   6  -5 389.509 206.396  21
   3  -6  -5 202.188 281.309  20
   3   6  -5 290.331 169.659  17
   3   6  -5 503.327 252.357  16
   3   6  -5 473.127 245.472  12
   3  -6  -4-223.410 302.156  20
  -3  -6   4-344.781 463.382   1
   3  -6  -3 3909.11 839.624  20
  -3  -6   3 3211.49 743.901   1
   3  -6  -2 5635.43 957.856  20
  -3  -6   2 6522.12 991.463   1
  -3   6   1 7578.90 831.722  19
  -3  -6   1 7303.41 1024.72   1
  -3   6   0 1485.12 477.984  19
  -3  -6   0 1271.56 487.999   1
  -3  -6  -1 242.002 149.893   1
  -3   6  -1 444.845 251.260  19
  -3   6  -2 209.889 343.994  19
  -3  -6  -2 444.433 321.855   1
  -3  -6  -3 7022.79 1096.45   1
  -3  -6  -3 7400.25 1015.14  10
  -3   6  -3 6373.43 1062.88  19
  -3  -6  -4 16539.5 1742.57  10
  -3   6  -4 14220.7 1675.04  19
  -3  -6  -4 15730.3 918.679   7
  -3   6  -4 14788.9 905.368  13
  -3   6  -4 15785.0 894.044   4
  -3   6  -5 1281.30 359.537   4
  -3   6  -5 1317.33 304.484  18
  -3   6  -5 1445.76 645.740  19
  -3   6  -5 1146.81 349.174  13
  -3  -6  -5 1717.83 330.144   7
  -3   6  -6 6706.59 623.457  18
  -3  -6  -6 6606.72 640.420   7
  -3   6  -6 6384.85 649.123  13
  -3   6  -6 6803.54 661.624   4
  -3   6  -7 232.356 167.078  18
  -3   6  -7 172.844 204.270   4
  -3  -6  -7 108.401 135.013  18
  -3  -6  -7 57.5889 156.779   7
  -3   6  -8 93.3289 187.981   4
  -3  -6  -8-51.3569 99.0628  18
  -3  -6  -8 85.1483 137.902   7
  -3  -6  -9-156.675 113.806  13
   3  -7  -9 177.398 126.730  18
   3  -7  -9 47.8866 133.863  15
   3   7  -8 1919.36 336.321  17
   3   7  -8 1655.34 311.054  18
   3  -7  -8 1627.36 300.388  18
   3   7  -8 1996.57 332.474  16
   3  -7  -8 1442.99 302.300  15
   3  -7  -8 1558.04 297.533  14
   3   7  -8 1483.96 325.504  12
   3   7  -7 2444.26 411.019  21
   3   7  -7 2196.53 371.535  18
   3   7  -7 2074.97 377.205  17
   3   7  -7 2215.10 369.628  16
   3  -7  -7 1915.73 352.327  15
   3  -7  -7 1418.96 308.666  14
   3   7  -7 1739.12 375.771  12
   3   7  -6 116.948 218.068  21
   3  -7  -6-37.1059 127.869  12
   3  -7  -6 402.248 275.548   6
   3   7  -6 559.340 242.938  18
   3   7  -6 261.505 163.359  17
   3   7  -6 97.0672 167.973  16
   3   7  -6 118.178 210.903  12
   3  -7  -5 1192.56 284.746  12
   3  -7  -5 230.033 239.661   6
   3  -7  -5 763.626 421.980  10
   3   7  -5 435.401 218.441  18
   3   7  -5 474.247 207.712  21
   3   7  -5 751.775 273.417  17
   3   7  -5 563.384 246.494  16
   3  -7  -5 1440.27 602.791  20
   3   7  -5 390.752 214.359  12
  -3  -7   4 1622.19 561.281   1
   3  -7  -4 1548.49 575.066  20
   3  -7  -3 316.458 327.072  20
  -3  -7   3 667.781 371.203   1
   3  -7  -2 12.9356 259.166  20
  -3  -7   2-175.867 310.036   1
  -3   7   1 2289.43 484.768  19
  -3  -7   1 3467.91 763.129   1
  -3  -7   0 55.6149 264.813   1
  -3   7   0-228.637 183.003  19
  -3   7  -1 20762.4 1749.60  19
  -3  -7  -1 19523.3 1796.01   1
  -3   7  -2 577.850 397.318  19
  -3  -7  -2 840.988 439.253   1
  -3   7  -3 1952.04 694.338  19
  -3  -7  -3 2087.67 648.160   1
  -3   7  -4 174.667 238.466   4
  -3  -7  -4 37.0197 120.851  14
  -3  -7  -4 73.6609 153.188   7
  -3   7  -5 121.418 301.574   4
  -3   7  -5-367.786 423.631  19
  -3   7  -5-316.282 191.728  18
  -3  -7  -5 622.933 229.160   7
  -3   7  -6 515.665 208.676  18
  -3   7  -6 717.687 272.572   4
  -3  -7  -6 426.218 180.076   7
  -3   7  -7 667.100 285.843   4
  -3  -7  -7 539.847 190.175  18
  -3  -7  -7 1046.13 259.070   7
  -3  -7  -8 734.239 180.117  18
  -3   7  -8 478.359 179.839  17
  -3  -7  -8 224.415 149.020   7
  -3   7  -8 265.349 184.877   4
  -3  -7  -9 191.291 98.6721  13
   3  -8  -9 744.123 173.817  18
   3  -8  -8 1344.19 303.756  15
   3   8  -8 670.579 237.260  17
   3  -8  -8 774.118 209.409  18
   3   8  -8 1001.94 237.872  16
   3  -8  -8 993.449 254.758  14
   3   8  -8 581.340 219.197  12
   3   8  -7 2301.96 395.118  17
   3   8  -7 2317.74 386.502  16
   3  -8  -7 1832.68 379.553  15
   3  -8  -7 1908.92 348.636  14
   3   8  -7 3044.52 452.679  12
   3   8  -6 428.085 217.995  16
   3  -8  -6 494.641 258.241   6
   3   8  -6 609.188 233.019  21
   3   8  -6 588.681 244.498  17
   3   8  -6 589.389 257.979  18
   3   8  -6 631.115 242.696  12
   3  -8  -5 165.056 199.725   6
   3  -8  -5 805.894 591.430  10
   3   8  -5 154.196 154.946  17
   3  -8  -5-97.1680 197.741  12
   3   8  -5 332.505 193.588  21
   3   8  -5 265.742 202.885  16
   3   8  -5 620.191 229.869  18
   3   8  -5-33.7003 194.076  12
   3  -8  -4 45.1163 167.992  20
   3  -8  -4 1073.56 311.159   6
   3   8  -4 1088.78 301.125  17
   3   8  -4 676.636 226.420  21
   3   8  -4 1390.90 285.549  16
  -3  -8   4 1133.44 544.115   1
   3  -8  -3 2106.73 830.313  20
  -3  -8   3 1263.72 553.350   1
   3  -8  -2 268.459 354.664  20
  -3  -8   2 678.418 373.791   1
  -3   8   1 4562.21 761.304  19
  -3  -8   1 3393.29 788.761   1
  -3  -8   0-210.965 304.420   1
  -3   8   0 175.497 228.047  19
  -3   8  -1 21711.4 1862.61  19
  -3  -8  -1 19134.2 1856.08   1
  -3   8  -2 604.311 423.360  19
  -3  -8  -2 532.879 311.620   1
  -3   8  -3 2034.95 403.376   4
  -3   8  -3 1265.07 529.626  19
  -3  -8  -3 2147.38 720.696   1
  -3  -8  -3 2013.30 353.376   7
  -3   8  -4 1799.93 656.848  19
  -3   8  -4 885.280 354.516   4
  -3  -8  -4 1273.82 277.986  14
  -3  -8  -4 1109.09 292.477   7
  -3  -8  -5 10870.7 821.422   7
  -3   8  -5 10840.3 800.337   4
  -3   8  -6-108.535 243.676   4
  -3  -8  -6 250.772 182.670   7
  -3  -8  -7 534.561 167.140  18
  -3  -8  -7 448.528 180.935   7
  -3   8  -7 738.113 257.779   4
  -3   8  -8 216.425 133.756  17
  -3  -8  -8 462.714 162.302   7
  -3   8  -8 307.345 179.617   4
   3  -9  -9-106.695 108.046  18
   3   9  -8 146.598 152.825  17
   3  -9  -8-35.0027 127.046  18
   3   9  -8 216.627 149.105  16
   3  -9  -8 107.842 171.359  15
   3  -9  -8 54.8299 123.756  14
   3   9  -7 2305.06 387.249  17
   3   9  -7 2022.24 353.679  16
   3  -9  -7 2683.67 424.994  15
   3  -9  -7 2499.41 377.356  14
   3   9  -7 2666.64 410.473  12
   3   9  -6 2295.97 398.647  21
   3  -9  -6 1489.35 347.081   6
   3   9  -6 1569.29 345.489  17
   3   9  -6 1719.89 327.772  16
   3   9  -6 1756.27 370.888  12
   3   9  -5 1253.79 286.403  21
   3  -9  -5 802.671 294.023   6
   3  -9  -5 661.394 225.944  12
   3   9  -5 597.038 251.151  17
   3   9  -5 846.041 282.532  16
   3   9  -5 516.011 265.172  12
   3   9  -4 1063.06 280.792  16
   3  -9  -4 708.427 469.144  20
   3   9  -4 1425.14 372.706   3
   3  -9  -4 1291.09 348.965   6
   3   9  -4 915.407 276.175  17
  -3  -9   4 1910.04 795.659   1
   3   9  -4 1215.69 287.895  21
   3   9  -4 1395.33 330.720  12
   3  -9  -3 3646.32 503.735   6
   3   9  -3 2991.41 435.424  17
   3  -9  -3 2599.57 861.557  20
   3   9  -3 3443.18 439.955  16
  -3  -9   3 2499.81 756.677   1
   3  -9  -2 140.618 317.652  20
  -3  -9   2 355.057 279.753   1
  -3  -9   1 4417.93 954.175   1
  -3   9   0 2546.48 633.558  19
  -3  -9   0 2825.95 753.991   1
  -3  -9  -1 7573.86 1253.62   1
  -3   9  -1 6380.05 1083.05  19
  -3   9  -2 13056.9 1666.81  19
  -3  -9  -2 11935.0 1525.96   1
  -3  -9  -2 13145.6 867.072   7
  -3   9  -2 13432.4 823.634   4
  -3   9  -3 583.259 364.298  19
  -3  -9  -3 73.1929 194.358  14
  -3  -9  -3-179.993 190.281   7
  -3   9  -3 461.933 257.920   4
  -3   9  -4 129.796 258.183   4
  -3   9  -4 291.455 394.551  19
  -3  -9  -4-124.786 138.098  14
  -3  -9  -4-19.2912 136.270   7
  -3  -9  -5 6841.62 649.848   7
  -3   9  -5 6540.20 627.269   4
  -3   9  -6 2773.75 391.944   5
  -3  -9  -6 2130.08 380.696   7
  -3   9  -6 2832.71 439.379   4
  -3  -9  -7 127.054 117.945   7
  -3  -9  -7 194.289 140.748  18
  -3   9  -7 385.365 192.482   4
  -3  -9  -8 547.954 156.475   7
  -3   9  -8 473.278 168.008  17
   3  10  -8-53.5615 142.586  17
   3 -10  -8 9.33482 96.0982  18
   3  10  -8-281.706 131.756  16
   3 -10  -8-53.7029 130.120  15
   3 -10  -8 71.6591 102.733  14
   3 -10  -7 953.522 261.207  15
   3  10  -7 997.749 263.764  17
   3  10  -7 1169.33 285.584  16
   3 -10  -7 978.651 258.565  14
   3 -10  -6 1553.39 342.577   6
   3  10  -6 1429.36 316.572  21
   3  10  -6 1135.36 303.653  17
   3  10  -6 1382.37 313.780  16
   3 -10  -5 2008.98 393.639   6
   3  10  -5 1648.09 351.553  17
   3  10  -5 1865.10 349.483  21
   3  10  -5 1365.27 340.868  16
   3  10  -5 1906.95 376.528  12
   3 -10  -4 255.802 328.871  20
   3  10  -4 831.453 294.891   3
   3 -10  -4 835.846 296.708   6
  -3 -10   4 1160.94 549.775   1
   3  10  -4 333.760 228.687  17
   3  10  -4 1155.10 302.720  21
   3  10  -4 751.072 227.805  16
  -3 -10   3 1396.77 607.648   1
   3  10  -3 638.658 268.939   3
   3 -10  -3 1165.20 341.305   6
   3  10  -3 541.794 225.163  17
   3  10  -3 584.475 232.407  16
   3  10  -2 5066.55 524.631  17
   3 -10  -2 5364.50 621.069   6
   3 -10  -2 4893.40 1227.38  20
   3  10  -2 6096.31 593.277   3
  -3 -10   2 3564.10 923.727   1
   3  10  -1 1110.48 318.556   3
   3 -10  -1 1227.29 315.784   6
  -3 -10   1 633.078 459.734   1
   3 -10  -1 1146.84 521.500  20
  -3  10   0 1100.04 461.511  19
   3 -10   0 1484.65 333.620   6
  -3  10   0 1643.50 338.243   5
  -3 -10   0 348.915 396.322   1
  -3 -10  -1 1170.73 295.371   7
  -3  10  -1 358.335 402.662  19
  -3 -10  -1 668.007 487.251   1
   3 -10   1 1053.43 298.805   6
  -3  10  -1 739.400 252.687   5
  -3  10  -2 741.657 425.935  19
   3 -10   2 908.754 297.459   6
  -3  10  -2 877.239 303.170   4
  -3 -10  -2 265.707 289.979   1
  -3 -10  -2 635.655 251.320   7
   3 -10   3 877.073 330.838   6
  -3 -10  -3 1180.45 303.661  14
  -3  10  -3 750.445 319.029   4
  -3 -10  -3 680.190 261.447   7
  -3 -10  -4 748.368 245.855  14
  -3 -10  -4 788.771 277.143   7
  -3  10  -4 1018.49 353.628   4
  -3  10  -5 6057.91 594.031   5
  -3 -10  -5 5615.79 593.995   7
  -3  10  -5 5997.05 600.205   4
  -3  10  -6 5683.83 522.322   5
  -3 -10  -6 5665.91 565.777   7
  -3  10  -6 5907.01 563.758   4
  -3 -10  -7 9.16929 76.4531  18
  -3  10  -7 103.922 154.019  17
  -3 -10  -7-10.5812 119.859   7
  -3  10  -8 196.020 112.818  17
   3 -11  -8 85.5766 123.029  18
   3 -11  -8 201.669 120.469  15
   3 -11  -8-215.229 115.680  14
   3  11  -8 33.9870 116.289  17
   3  11  -7 141.381 154.311  16
   3 -11  -7 162.643 168.527  15
   3 -11  -7 206.050 162.861  14
   3  11  -7 357.064 203.782  17
   3  11  -6 263.685 206.213  17
   3  11  -6 536.482 219.248  16
   3 -11  -6 127.864 190.380  15
   3 -11  -5 915.957 302.668   6
   3  11  -5 637.042 265.047  17
   3  11  -5 504.774 271.896  21
   3  11  -5 936.077 279.336  16
   3  11  -4 55.4012 215.174   3
   3 -11  -4-127.193 146.335   6
   3  11  -4 192.662 177.506  17
   3  11  -4 82.5683 151.508  16
   3  11  -3 106.504 198.143   3
   3 -11  -3 37.0785 177.249   6
   3  11  -3-49.2990 164.616  16
   3  11  -3 105.014 221.063  17
   3 -11  -2 3561.11 508.518   6
   3 -11  -2 4921.53 1154.19  20
   3  11  -2 3773.04 502.157   3
   3  11  -2 3308.92 462.720  17
  -3 -11   2 3640.18 984.640   1
  -3 -11   1 195.356 149.570   7
   3 -11  -1-75.9742 425.547  20
  -3 -11   1 264.214 339.425   1
   3 -11  -1 178.020 225.223   6
  -3  11   1 67.3054 174.732   5
  -3  11   0 789.212 418.663  19
   3 -11   0 74.2028 225.468   6
  -3 -11   0-13.9464 141.371   7
  -3 -11   0 511.919 503.178   1
  -3  11   0 50.9498 206.321   5
  -3 -11  -1 1003.30 293.620   7
  -3  11  -1 1475.60 602.859  19
  -3 -11  -1 1437.25 621.654   1
   3 -11   1 91.0791 214.191   6
  -3  11  -1 309.796 250.014   5
  -3  11  -2-287.657 558.215  19
   3 -11   2 294.919 197.055   6
  -3  11  -2 21.7692 207.850   5
  -3 -11  -2 918.620 485.429   1
  -3 -11  -2 114.290 193.359   7
   3 -11   3 434.353 224.416   6
  -3  11  -3 128.345 221.185   5
  -3 -11  -3 143.433 158.964   7
  -3  11  -4 29.7972 196.776   5
  -3 -11  -4-102.579 165.703   7
  -3  11  -5 900.822 254.871   5
  -3 -11  -5 1052.50 296.422   7
  -3  11  -6 320.607 184.980   5
  -3 -11  -6-160.416 140.161   7
  -3  11  -7 24.8034 111.974  17
  -3 -11  -7-94.2412 113.216   7
   3 -12  -8-77.8923 105.635  15
   3 -12  -8 17.4508 87.1224  14
   3  12  -7 2225.51 289.909  16
   3 -12  -7 1473.18 285.224  15
   3 -12  -7 1722.35 281.793  14
   3  12  -7 1922.13 293.098  17
   3  12  -6 137.358 152.990  17
   3  12  -6 198.447 171.531  16
   3 -12  -6 202.204 172.727  15
   3 -12  -5-23.2202 148.092   6
   3  12  -5 6.05058 172.503  17
   3  12  -5 120.953 130.181  16
   3 -12  -4 43.7343 145.001   6
   3  12  -4 402.346 232.918  17
   3  12  -4 217.970 174.242  16
   3 -12  -3 2009.73 404.549   6
   3  12  -3 1939.74 372.074  17
   3 -12  -3 1636.04 342.991   7
   3  12  -3 1321.34 310.817  16
   3 -12  -2 5932.61 692.607   6
   3  12  -2 6840.80 623.184  17
   3 -12  -1 3370.72 526.831   6
   3 -12  -1 3926.36 1130.79  20
  -3  12   1 3829.95 502.681   5
  -3 -12   1 3752.90 512.294   7
  -3 -12   1 3414.73 1037.35   1
  -3 -12   0 554.945 238.734   7
   3 -12   0 998.134 292.829   6
  -3  12   0 1088.84 284.780   5
  -3 -12  -1 2219.71 401.068   7
   3 -12   1 1975.99 402.413   6
  -3  12  -1 1639.55 369.152   5
   3 -12   2 2049.10 380.330   6
  -3  12  -2 1378.55 342.919   5
  -3 -12  -2 2170.30 414.544   7
  -3  12  -3 2334.19 404.660   5
  -3 -12  -3 3053.46 443.178   7
  -3  12  -4 3629.60 477.493   5
  -3 -12  -4 3347.46 460.257   7
  -3  12  -5 1684.58 328.083   5
  -3 -12  -5 1599.86 313.595   7
  -3  12  -6-177.145 140.391  17
  -3  12  -6 361.253 186.309   5
  -3 -12  -6 184.429 130.307   7
  -3  12  -7 1783.85 227.383  17
  -3 -12  -7 1666.59 225.889   7
   3  13  -7 302.966 133.322  17
   3  13  -7 207.166 123.165  16
   3 -13  -7 320.037 150.106  15
   3 -13  -7 149.647 111.586  14
   3  13  -6 127.043 158.782  17
   3  13  -6 131.069 139.005  16
   3 -13  -6-134.862 157.722  15
   3 -13  -6 24.0780 148.842  14
   3 -13  -5-8.44218 131.615   6
   3  13  -5 29.7833 156.155  17
   3  13  -5 83.3249 138.956  16
   3 -13  -5 240.336 169.411  15
   3  13  -4 302.682 197.615  16
   3 -13  -4 180.685 162.160   6
   3  13  -4 493.347 211.908  17
   3 -13  -3 64.4410 169.187   6
   3  13  -3-158.681 192.652  17
   3 -13  -3-41.7242 128.417   7
   3  13  -3 189.193 189.954  16
   3 -13  -2 76.9869 168.490   6
   3  13  -2-102.092 153.476  16
  -3 -13   1 2380.05 379.912   7
   3 -13  -1 2572.18 462.010   6
  -3  13   1 3231.52 436.585   3
  -3 -13   0 84.3952 156.306   7
   3 -13   0 11.1961 186.446   6
  -3  13   0 114.231 197.630   5
  -3 -13  -1 108.397 132.962   7
   3 -13   1-171.375 212.375   6
  -3  13  -1 101.727 189.369   5
   3 -13   2 5214.16 572.984   6
  -3  13  -2 4390.94 541.023   5
  -3 -13  -2 4434.38 544.970   7
  -3  13  -3 278.247 185.444   5
  -3 -13  -3 146.091 165.428   7
  -3  13  -4 535.856 205.886  17
  -3  13  -4 232.773 203.147   5
  -3 -13  -4 398.323 207.721   7
  -3  13  -5 601.079 194.209  17
  -3  13  -5 777.214 218.485   5
  -3 -13  -5 700.252 209.141   7
  -3  13  -6 192.517 139.828   3
  -3  13  -6-30.7137 114.135  17
  -3 -13  -6 99.4884 126.353   7
   3 -14  -7 501.371 133.573  14
   3  14  -6 233.259 146.331  17
   3  14  -6 8.95165 111.561  16
   3 -14  -6 321.690 167.515  15
   3 -14  -6-47.0793 105.129  14
   3 -14  -5 244.688 175.653   6
   3  14  -5 568.489 209.565  17
   3  14  -5 354.755 173.370  16
   3 -14  -5 443.604 194.584  15
   3 -14  -4 332.513 202.498   6
   3  14  -4 39.3940 147.026  16
   3  14  -4 206.041 155.798  17
   3 -14  -3 312.191 201.406   6
   3  14  -3 531.456 208.910  16
   3 -14  -2 399.264 188.946   6
   3  14  -2 9.56508 186.701  16
   3 -14  -1 2320.04 419.248   6
   3  14  -1 2044.60 348.330  16
  -3 -14   1 2767.13 411.342   7
  -3  14   1 3497.74 525.475   3
  -3 -14   0 303.219 191.668   7
  -3  14   0 18.0164 195.736   3
   3 -14   0 248.192 169.058   6
   3  14   0 395.552 193.041  16
   3 -14   1 503.260 232.613   6
  -3  14  -1 286.370 188.530   5
  -3 -14  -1 265.797 185.918   7
  -3  14  -2 666.068 251.855   5
  -3 -14  -2 514.189 213.696   7
  -3  14  -3-14.1137 157.624   5
  -3 -14  -3 376.778 176.494   7
   3  14   4 1572.14 283.393   2
  -3  14  -4 1164.55 246.386  17
  -3  14  -4 1115.91 263.549   5
  -3 -14  -4 1106.81 255.762   7
  -3  14  -5 1127.88 202.653  17
  -3  14  -5 1154.39 244.010   3
  -3 -14  -5 997.254 223.340   7
  -3  14  -6 519.361 126.711  17
  -3 -14  -6 596.082 134.365   7
   3  15  -6-27.0380 85.5719  16
   3 -15  -6-21.2485 89.3923  14
   3  15  -5 48.5256 107.030  16
   3 -15  -5 199.181 120.999  15
   3 -15  -5 51.1834 124.732  14
   3 -15  -4 25.5055 152.387   6
   3  15  -4-164.309 155.985  16
   3 -15  -4 127.014 114.217  15
   3 -15  -3-68.5673 125.669   7
   3 -15  -3 71.5410 161.718   6
   3  15  -3 245.841 160.903  16
   3 -15  -2 6.20698 214.405   6
   3 -15  -2-333.924 208.321   7
   3  15  -2 24.6619 160.188  16
  -3 -15   1 344.466 166.614   7
   3 -15  -1 542.186 225.668   6
   3  15  -1 100.854 147.436  16
  -3 -15   0 315.871 168.767   7
   3 -15   0 104.363 161.923   6
  -3  15   0 233.346 169.263   3
   3  15   0 199.527 176.718  16
   3 -15   1 43.6600 143.046   6
  -3  15  -1-438.128 195.479   3
  -3 -15  -1 3.86918 148.356   7
  -3  15  -2 242.387 178.375   3
  -3 -15  -2 130.220 148.266   7
  -3  15  -3 11.2340 174.686   3
  -3 -15  -3-13.4305 108.803   7
  -3  15  -4 136.486 150.373   3
  -3 -15  -4-33.0717 115.608   7
   3  15   4-29.9935 132.047   2
  -3  15  -5 50.6988 114.769   3
  -3 -15  -5 92.5250 104.171   7
   3  16  -5 312.350 133.537  16
   3 -16  -5 479.909 130.497  14
   3  16  -4-46.7893 119.537  16
   3 -16  -4 325.510 146.272  14
   3 -16  -3 283.370 159.988   6
   3  16  -3-45.6437 135.741  16
   3 -16  -3 36.9383 149.353   7
   3  16  -2 351.738 189.559   2
   3 -16  -2 363.357 173.321   7
   3 -16  -2 173.654 156.291   6
   3  16  -2 249.699 159.534  16
   3 -16  -1 1433.91 280.937   7
   3 -16  -1 2375.72 350.406   6
   3  16  -1 2110.05 297.818  16
  -3 -16   1 1702.94 289.855   7
   3 -16   0 1412.62 276.638   6
  -3  16   0 1737.96 304.867   3
  -3 -16   0 1412.13 290.588   7
  -3  16  -1 120.459 166.707   3
  -3 -16  -1 521.116 184.926   7
  -3  16  -2-107.220 171.700   3
  -3 -16  -2-63.0063 128.438   7
  -3  16  -3 1241.45 254.329   3
   3  16   3 1838.45 268.122   2
  -3 -16  -3 1329.21 246.596   7
  -3  16  -4 1045.24 206.040   3
  -3 -16  -4 1161.69 201.378   7
   3  16   4 1081.79 160.768   2
   3  17  -4 30.2869 88.1830  16
   3  17  -3 69.1990 103.173  16
   3 -17  -2 298.703 140.110   7
   3 -17  -2 459.554 154.908   6
   3  17  -2 71.9469 114.272  16
   3  17  -1 53.4073 142.624   2
   3 -17  -1 375.766 132.112   6
   3 -17  -1 49.8453 124.109   7
   3  17  -1 230.210 134.207  16
   3 -17   0 390.920 174.064   7
  -3  17   0 971.873 200.476   3
  -3 -17   0 879.590 177.186   7
  -3  17  -1 40.8045 135.255   3
   3  17   1-12.8346 117.730   2
  -3 -17  -1-101.351 101.289   7
   3  17   2-63.6289 113.737   2
  -3  17  -2-25.0107 127.568   3
  -3 -17  -2 86.9313 103.359   7
  -3  17  -3 92.4639 113.657   3
  -3 -17  -3 117.920 100.284   7
   3  17   3-196.563 109.966   2
   3 -18  -1 395.055 114.781   7
   3 -18   0 149.284 113.253   7
   3  18   0 242.637 115.816   2
   3 -18   1 75.2720 91.4162   7
   3  18   1 609.735 141.284   2
   3 -18   2 48.1766 88.0781   7
   4   0 -10 403.981 164.552  12
   4   0  -9-33.3785 159.885  18
   4   0  -9 66.7149 159.759  12
   4   0  -8 3922.69 474.898  18
   4   0  -8 3430.34 478.123  12
   4   0  -7-32.4937 195.424  12
   4   0  -6 768.674 271.968  12
   4   0  -6 933.192 316.193   8
   4   0  -6 810.441 214.863  21
   4   0  -6 981.278 290.175  16
   4   0  -5 786.689 389.562   9
   4   0  -4 9992.73 1038.51  10
   4   0  -4 11660.6 1368.34   9
  -4   0   3 653.896 286.592   1
   4   0  -3 830.403 380.543   9
   4   0  -2 6907.19 759.157  20
  -4   0   2 7092.08 835.219   1
   4   0  -1 16.8316 101.733  20
  -4   0   1 338.799 231.529   1
   4   0   0 8454.93 643.274  20
  -4   0   0 7583.19 931.555   1
  -4   0  -1 1046.58 480.808   1
  -4   0  -2 60042.6 2940.33   1
  -4   0  -3-449.867 359.066   1
  -4   0  -4 2521.49 653.608  19
  -4   0  -5-11.7350 187.638   7
  -4   0  -5-50.9240 272.776  19
  -4   0  -6 12216.1 867.173  13
  -4   0  -7 13.8367 155.235  13
  -4   0  -8 387.443 211.093  13
  -4   0  -9 81.7145 147.506   4
  -4   0  -9-67.2759 127.600  13
   4   1 -10-128.594 138.463  12
   4  -1 -10 87.0858 123.059  12
   4   1  -9 2953.67 373.115  18
   4  -1  -9 2906.79 368.876  18
   4   1  -9 2655.73 384.213  12
   4  -1  -9 3042.14 400.472  12
   4   1  -8 149.531 149.717  12
   4  -1  -8 183.967 201.836  12
   4   1  -8-78.8071 179.549  18
   4  -1  -8-242.237 181.571  18
   4  -1  -7 8956.17 711.615  18
   4   1  -7 7530.94 732.780  21
   4   1  -7 8352.86 692.235  16
   4   1  -7 7855.95 712.996  12
   4  -1  -7 7592.75 695.291  12
   4   1  -6 1127.21 311.813  12
   4  -1  -6 1131.47 306.210  21
   4  -1  -6 1421.27 335.737   8
   4   1  -6 1523.56 357.742   8
   4  -1  -6 987.416 267.674  12
   4   1  -6 951.622 276.617  21
   4   1  -6 1119.42 287.113  16
   4  -1  -5 793.102 403.166  10
   4   1  -5 2804.27 716.586   9
   4  -1  -4-15.4899 214.154  10
   4  -1  -4 222.407 298.081   9
   4   1  -4-316.387 248.359   9
   4  -1  -3 55805.8 2570.19  20
   4  -1  -3 49558.9 2664.20   9
  -4  -1   3 58196.2 2344.95   1
  -4   1   2 3831.60 566.636   1
   4  -1  -2 3411.47 557.659  20
   4  -1  -2 3815.30 714.055   9
  -4  -1   2 4220.56 679.335   1
   4  -1  -1 17748.6 1161.31  20
  -4   1   1 17877.6 1329.17   1
  -4  -1   1 17620.8 1374.49   1
   4  -1   0 12628.5 941.600  20
  -4   1   0 11623.1 1148.25   1
  -4  -1   0 13549.7 1256.19   1
  -4  -1  -1 149270. 4318.93   1
  -4   1  -1 148096. 4315.60   1
  -4  -1  -2 11335.8 1284.40   1
  -4   1  -2 9741.82 1192.68   1
  -4  -1  -3 10124.4 1285.91   1
  -4   1  -3 11234.2 1369.41  19
  -4  -1  -4-367.101 283.815  19
  -4   1  -4 328.989 357.244  19
  -4   1  -5 39810.3 2929.13  19
  -4  -1  -5 42884.0 3007.09  19
  -4  -1  -5 39675.4 1519.13   7
  -4   1  -5 42226.5 1538.77  13
  -4  -1  -6 22869.2 1198.63   7
  -4   1  -6 23305.7 1187.46  13
  -4  -1  -6 22635.3 1160.19  13
  -4   1  -7 1115.79 277.964  13
  -4  -1  -7 1708.53 345.562  13
  -4   1  -8 488.265 198.235  13
  -4  -1  -8 331.868 178.956  13
  -4  -1  -9 224.192 162.566   4
  -4   1  -9-151.679 149.276   4
  -4  -1  -9 47.1148 116.535  13
   4   2 -10-106.755 118.471  12
   4  -2 -10 194.205 118.453  12
   4  -2  -9-145.644 164.455  12
   4   2  -9-346.968 191.119  18
   4  -2  -9-157.175 149.768  18
   4   2  -9 167.216 184.404  12
   4   2  -8 3085.80 413.724  18
   4  -2  -8 3354.80 437.294  18
   4   2  -8 2315.84 412.217  12
   4  -2  -8 2352.52 423.573  12
   4   2  -7 18546.3 995.508  18
   4  -2  -7 17779.7 977.036  18
   4   2  -7 15236.0 1026.98  21
   4   2  -7 15209.3 921.526  16
   4   2  -7 15613.3 987.926  12
   4  -2  -7 15731.2 978.429  12
   4   2  -6 799.822 261.614  12
   4   2  -6 2235.28 753.731  11
   4  -2  -6 817.565 298.252  12
   4  -2  -6 1843.34 704.337  10
   4  -2  -6 1087.46 270.554   8
   4   2  -6 892.778 279.457   8
   4   2  -6 471.347 232.108  21
   4   2  -6 869.371 252.684  16
   4   2  -5 1610.32 565.838  11
   4   2  -5 1380.42 572.636   9
   4  -2  -5 295.772 168.615  10
   4  -2  -4 571.294 334.137  20
   4   2  -4 492.397 301.886   9
   4  -2  -3 1056.12 379.236   9
   4  -2  -3 1374.50 409.524  20
  -4  -2   3 1734.44 434.806   1
   4  -2  -2 177.115 209.824   9
  -4   2   2 80.5532 109.563  19
  -4   2   2 42.0235 64.1200   1
  -4  -2   2 278.493 190.480   1
  -4   2   1 32149.7 1792.06   1
   4  -2  -1 31195.5 1706.38  20
   4  -2  -1 31901.1 1906.48   9
  -4  -2   1 30835.0 1889.46   1
  -4  -2   0-533.772 322.180   1
  -4   2   0 118.376 245.649   1
  -4  -2  -1 339.730 275.472   1
  -4   2  -1 49.7677 242.139   1
  -4  -2  -2 4567.50 831.570   1
  -4   2  -2 5168.99 900.602  19
  -4   2  -3-24.6646 164.300  19
  -4  -2  -3 263.114 295.565   1
  -4  -2  -4 1582.91 615.839   1
  -4   2  -4 3688.79 880.707  19
  -4  -2  -5 16129.3 1808.67  19
  -4   2  -5 16199.9 1856.22  19
  -4  -2  -5 14426.4 925.380   7
  -4   2  -5 14158.7 908.389  13
  -4  -2  -6 2558.20 455.344   7
  -4   2  -6 3060.08 490.956  13
  -4   2  -7 1485.07 323.157  13
  -4  -2  -7 1193.06 309.163  13
  -4   2  -8 1488.06 306.025   4
  -4   2  -8 1285.30 273.421  13
  -4  -2  -8 1582.79 302.583  13
  -4   2  -9 144.576 138.379   4
  -4  -2  -9 295.492 133.505  13
   4   3 -10 295.615 140.864  12
   4  -3  -9 4.77633 142.748  12
   4   3  -9 78.1270 147.286  18
   4  -3  -9-85.5756 132.432  18
   4   3  -9 38.0078 144.025  12
   4  -3  -8 482.081 202.397  12
   4   3  -8 518.949 212.015  18
   4   3  -8 630.907 233.931  16
   4  -3  -8 839.806 249.861  18
   4   3  -8 853.662 280.268  12
   4   3  -7 3366.86 513.856  21
   4   3  -7 4208.70 510.035  18
   4  -3  -7 4124.77 490.911  18
   4   3  -7 3280.02 452.032  16
   4  -3  -7 3407.83 447.891  15
   4   3  -7 3407.51 504.085  12
   4  -3  -7 3462.26 486.100  12
   4   3  -6 124.704 193.197  12
   4  -3  -6-104.138 278.262  10
   4  -3  -6-104.012 199.218   8
   4   3  -6 225.432 193.366   8
   4   3  -6-143.189 167.467  17
   4   3  -6 196.736 239.902  21
   4  -3  -6-57.9827 178.224  12
   4   3  -6-70.5768 325.650  11
   4   3  -6 94.5604 154.194  16
   4   3  -5 5388.54 1071.73  11
   4  -3  -5 5032.17 1012.69  10
   4   3  -5 4748.33 937.069   9
   4   3  -4 4055.56 809.272  11
   4  -3  -4 2967.56 736.076  20
   4   3  -4 3869.57 770.246   9
   4  -3  -3 41845.3 2411.95  20
   4  -3  -3 40520.9 2480.92   9
   4   3  -3 47361.0 2167.17  11
  -4  -3   3 43315.3 2303.83   1
  -4  -3   2 439.983 293.271   1
   4  -3  -2 456.200 288.255  20
   4  -3  -2-163.510 260.482   9
  -4  -3   1 69.6321 271.565   1
   4  -3  -1 212.837 182.368  20
   4  -3  -1-173.507 217.135   9
  -4   3   1-78.4408 207.873  19
  -4   3   0 23578.5 1659.75  19
   4  -3   0 23062.3 1564.13   9
  -4  -3   0 21428.8 1682.02   1
  -4   3  -1 17262.2 1478.04  19
   4  -3   1 19811.4 1358.59   9
  -4  -3  -1 17701.0 1567.27   1
  -4  -3  -2 4190.45 816.966   1
  -4   3  -2 3956.66 781.411  19
  -4  -3  -3 317.018 242.178   1
  -4   3  -3 38.2816 220.972  19
  -4  -3  -4 14212.3 1613.55   1
  -4   3  -4 13612.5 1665.32  19
  -4  -3  -5 8455.59 1341.16  19
  -4   3  -5 7106.16 1260.58  19
  -4  -3  -5 7997.87 702.420   7
  -4   3  -5 8133.98 700.739  13
  -4  -3  -6 11517.6 852.654   7
  -4   3  -6 11508.1 848.242  13
  -4  -3  -7 684.748 242.483   7
  -4   3  -7 554.586 234.203  13
  -4  -3  -7 583.534 233.462  13
  -4   3  -8 241.096 154.584   4
  -4   3  -8 378.255 186.397  13
  -4  -3  -8 277.565 160.410  13
  -4   3  -9-184.528 139.204   4
  -4  -3  -9 74.2988 119.006  13
   4   4 -10 157.833 117.505  12
   4  -4  -9 7.25291 125.973  12
   4   4  -9 201.203 135.930  18
   4  -4  -9-207.050 142.163  18
   4   4  -9 101.062 151.028  12
   4  -4  -8 393.974 184.316  12
   4   4  -8 798.449 251.346  18
   4  -4  -8 404.158 183.857  18
   4   4  -8 918.868 253.654  16
   4  -4  -8 494.082 208.762  15
   4   4  -8 522.428 240.967  12
   4   4  -7 9640.78 820.016  21
   4   4  -7 11729.4 795.077  18
   4  -4  -7 10923.4 765.577  18
   4   4  -7 10354.1 765.254  17
   4   4  -7 10375.6 759.931  16
   4  -4  -7 10030.1 768.396  15
   4   4  -7 10117.7 799.482  12
   4  -4  -7 10691.7 810.402  12
   4  -4  -6 2434.15 396.008  12
   4  -4  -6 2189.57 799.443  10
   4   4  -6 2436.66 420.183  21
   4   4  -6 2947.59 424.806  17
   4   4  -6 2786.61 436.427  16
   4   4  -6 3165.78 883.751  11
   4   4  -6 2929.22 441.951  12
   4  -4  -5 101.602 227.885  10
   4   4  -5-86.5938 160.823  21
   4  -4  -5-13.1269 180.616  12
   4   4  -5-149.136 204.991  16
   4  -4  -4 3566.81 790.943  20
  -4  -4   4 3852.57 803.475   1
   4   4  -4 3275.28 722.786  11
   4  -4  -3 12702.6 1414.02  20
  -4  -4   3 12469.6 1333.15   1
   4  -4  -2 5175.34 823.083  20
   4  -4  -2 4409.03 795.255   9
  -4  -4   2 5411.34 881.065   1
  -4  -4   1 3095.94 670.689   1
   4  -4  -1 3030.64 705.113  20
   4  -4  -1 3826.55 706.406   9
  -4   4   1 3659.50 597.937  19
  -4   4   0 11965.4 1195.52  19
   4  -4   0 13191.9 1198.75   9
  -4  -4   0 11314.5 1275.20   1
   4  -4   1 617.207 254.231   9
  -4   4  -1 324.045 370.815  19
  -4  -4  -1-96.4547 237.818   1
  -4   4  -2 10562.2 1320.59  19
  -4  -4  -2 9748.83 1263.83   1
  -4  -4  -3 1953.04 604.341   1
  -4   4  -3 2297.48 738.424  19
  -4   4  -4 1556.98 709.519  19
  -4  -4  -4 1782.88 337.631   7
  -4   4  -4 2256.22 391.955  13
  -4  -4  -4 1736.09 600.483   1
  -4  -4  -5 91.3347 166.204   7
  -4   4  -5 148.279 218.551  13
  -4  -4  -6 385.333 197.055   7
  -4   4  -6 582.700 260.631  13
  -4  -4  -7 2139.21 368.071   7
  -4   4  -7 2287.18 377.011  13
  -4   4  -7 2106.22 373.926   4
  -4   4  -8 187.313 195.994   4
  -4  -4  -8 367.583 177.066  13
  -4  -4  -9-146.689 110.075  13
  -4   4  -9 2.91713 125.089   4
   4  -5  -9 292.928 152.099  12
   4  -5  -9 5.34062 109.004  18
   4  -5  -9 417.603 188.601  15
   4   5  -9 116.044 169.175  12
   4  -5  -8 115.865 157.723  12
   4   5  -8 214.753 172.714  18
   4  -5  -8-30.2062 128.795  18
   4   5  -8 240.898 199.938  17
   4   5  -8 321.790 216.114  16
   4  -5  -8-27.8366 160.590  15
   4   5  -8-66.1822 173.348  12
   4   5  -7 10449.1 755.252  18
   4  -5  -7 10852.1 753.367  18
   4   5  -7 9552.18 746.849  17
   4   5  -7 9202.45 794.207  21
   4   5  -7 9867.70 721.463  16
   4  -5  -7 9419.70 731.018  15
   4   5  -7 9536.45 775.519  12
   4  -5  -7 9732.25 760.017  12
   4   5  -6-237.340 195.910  12
   4   5  -6 14.4279 152.457  21
   4  -5  -6 254.561 215.212  12
   4   5  -6 161.783 192.683  17
   4   5  -6 112.867 179.619  16
   4   5  -5 1911.96 350.114  12
   4  -5  -5 1189.00 496.762  20
   4  -5  -5 844.210 548.238  10
   4   5  -5 1903.93 416.920   8
   4   5  -5 1268.22 302.031  21
   4   5  -5 1825.60 346.886  17
   4  -5  -5 1809.12 345.085  12
   4   5  -5 1890.85 355.480  16
   4  -5  -4 4192.55 873.546  20
  -4  -5   4 5024.64 948.674   1
   4  -5  -3 23165.4 1987.35  20
  -4  -5   3 25042.7 2046.14   1
   4  -5  -2 4513.41 869.917  20
  -4  -5   2 4530.12 847.651   1
   4  -5  -1 233.022 308.656  20
  -4  -5   1 954.516 394.462   1
  -4   5   1 514.415 234.891  19
  -4   5   0 1852.07 511.770  19
  -4  -5   0 1868.39 548.184   1
  -4   5  -1 29776.8 2050.82  19
  -4  -5  -1 26815.1 2081.23   1
  -4   5  -2-21.6099 224.749  19
  -4  -5  -2 279.440 312.972   1
  -4  -5  -3 561.914 389.188   1
  -4   5  -3 871.320 519.237  19
  -4   5  -4 1731.43 630.496  19
  -4  -5  -4 2667.48 401.010   7
  -4   5  -4 2169.00 374.992  13
  -4  -5  -4 3491.27 855.863   1
  -4  -5  -5 23874.7 1198.43   7
  -4   5  -5 25642.5 1264.09  13
  -4  -5  -6 3651.28 483.834   7
  -4   5  -6 3322.79 489.373  13
  -4   5  -6 3703.09 488.899   4
  -4   5  -7 70.6864 174.683   4
  -4  -5  -7 46.3109 151.207   7
  -4   5  -8-209.131 184.525   4
  -4  -5  -8 51.6744 141.379  13
  -4  -5  -9 816.175 167.127  13
   4  -6  -9 845.129 199.442  18
   4  -6  -9 723.760 193.568  15
   4   6  -9 575.367 216.742  12
   4  -6  -8 1959.14 322.012  12
   4  -6  -8 2679.99 362.780  18
   4   6  -8 2075.49 345.039  18
   4   6  -8 1907.15 326.667  17
   4   6  -8 2296.59 339.954  16
   4  -6  -8 1864.00 346.155  15
   4   6  -8 2082.34 374.170  12
   4   6  -7 7647.22 713.137  21
   4   6  -7 9676.06 714.360  18
   4  -6  -7 8538.64 681.777  18
   4   6  -7 8118.85 693.195  17
   4   6  -7 8713.90 693.502  16
   4  -6  -7 8340.02 697.791  15
   4   6  -7 9019.94 745.929  12
   4  -6  -7 8206.07 687.367  12
   4  -6  -6 79.3011 171.069  12
   4   6  -6 446.193 217.636  21
   4   6  -6 515.926 254.630  17
   4   6  -6 453.825 247.480  16
   4   6  -6 216.113 195.542  12
   4   6  -5 2788.93 425.244  12
   4  -6  -5 2374.12 748.831  20
   4   6  -5 2063.89 383.016  21
   4  -6  -5 2532.63 413.428   6
   4  -6  -5 2620.97 738.905  10
   4   6  -5 2559.58 407.560  17
   4   6  -5 2514.95 404.620  16
   4  -6  -5 2033.73 370.036  12
   4  -6  -4 99.7228 201.582  20
  -4  -6   4 232.404 265.345   1
   4  -6  -3 1339.53 609.968  20
  -4  -6   3 2663.67 665.836   1
   4  -6  -2 1535.58 549.005  20
  -4  -6   2 2285.24 666.486   1
  -4   6   1 2845.37 557.006  19
   4  -6  -1 1715.43 611.849  20
  -4  -6   1 3552.87 779.031   1
  -4  -6   0 227.724 196.401   1
  -4   6   0 480.949 327.142  19
  -4   6  -1 138.890 205.447  19
  -4  -6  -1 690.394 386.597   1
  -4  -6  -2 767.165 415.288   1
  -4   6  -2 2301.88 674.322  19
  -4  -6  -3 830.906 424.252   1
  -4   6  -3-94.0929 317.934  19
  -4   6  -4-119.048 212.255   4
  -4   6  -4 157.223 240.532  19
  -4  -6  -4 116.683 140.407   7
  -4  -6  -5 18243.3 1057.88   7
  -4   6  -5 16571.8 971.786   4
  -4   6  -6 165.019 220.450   4
  -4  -6  -6-38.7166 128.175   7
  -4   6  -7 767.339 250.698   4
  -4  -6  -7 784.997 237.990   7
  -4   6  -8 95.2733 144.569   4
  -4  -6  -8-99.4348 133.869  13
   4  -7  -9-10.3092 130.606  15
   4   7  -9 94.6925 126.659  12
   4  -7  -8 481.372 189.033  12
   4  -7  -8 479.510 179.925  18
   4   7  -8 420.336 181.492  17
   4   7  -8 974.325 239.770  16
   4  -7  -8 463.368 197.070  15
   4   7  -8 250.538 184.741  12
   4   7  -7 2217.58 401.107  21
   4  -7  -7 1713.26 318.708  18
   4   7  -7 2026.33 377.379  17
   4   7  -7 1670.68 327.972  16
   4  -7  -7 1616.66 350.400  15
   4   7  -7 2157.05 386.669  12
   4  -7  -7 2724.12 400.848  12
   4  -7  -6-123.206 178.808  12
   4  -7  -6-150.383 176.085   6
   4   7  -6 198.720 200.666  21
   4   7  -6 91.0100 181.646  17
   4   7  -6-40.2536 172.745  16
   4   7  -6 60.3600 170.629  12
   4  -7  -5 3009.89 830.193  20
   4  -7  -5 2139.13 683.507  10
   4  -7  -5 3156.01 491.015   6
   4   7  -5 3126.98 456.127  21
   4   7  -5 2692.04 431.809  17
   4   7  -5 2858.56 412.224  16
   4  -7  -5 2760.58 423.788  12
   4   7  -5 2894.93 452.651  12
  -4  -7   4-181.168 196.495   1
   4  -7  -4 16.5725 583.762  20
   4   7  -4 345.678 206.680  21
   4   7  -4 897.061 295.314  17
   4   7  -4 341.505 203.084  16
   4  -7  -4 324.058 221.845   6
  -4  -7   3 4439.93 918.955   1
   4  -7  -3 4802.62 1047.01  20
   4  -7  -2 2154.11 696.418  20
  -4  -7   2 933.168 556.809   1
   4  -7  -1 4830.83 951.356  20
  -4  -7   1 3695.70 847.395   1
  -4  -7   0 6037.22 1096.02   1
  -4   7   0 6010.34 1025.40  19
  -4   7  -1 971.684 561.309  19
  -4  -7  -1 594.023 322.020   1
  -4   7  -2 111.362 215.999  19
  -4  -7  -2 296.247 323.495   1
  -4   7  -3 790.868 295.973   4
  -4  -7  -3 1038.65 527.646   1
  -4   7  -3-28.3229 416.605  19
   4   7   3 500.780 239.716   2
  -4  -7  -3 378.610 224.456   7
  -4   7  -4 3390.75 994.741  19
  -4   7  -4 2951.87 457.814   4
  -4  -7  -4 3347.76 470.421   7
  -4   7  -5 119.612 230.225   4
  -4  -7  -5 398.632 213.997   7
  -4   7  -6 937.949 313.836   4
  -4  -7  -6 1437.79 335.917   7
  -4   7  -7 744.091 251.775   4
  -4  -7  -7 605.427 199.122   7
  -4  -7  -8 489.620 157.825  13
  -4   7  -8 608.805 156.444  17
  -4   7  -8 463.174 185.743   4
   4  -8  -9 382.623 130.638  15
   4  -8  -8 152.257 125.077  18
   4   8  -8-29.3338 125.098  17
   4   8  -8-118.732 145.024  16
   4  -8  -8-10.6915 136.111  15
   4  -8  -8-87.3670 114.258  14
   4   8  -8-87.2138 152.752  12
   4   8  -7 3163.41 464.621  21
   4   8  -7 3449.51 447.250  17
   4   8  -7 3539.48 438.063  16
   4  -8  -7 3025.35 437.662  15
   4   8  -7 3623.24 459.043  12
   4  -8  -7 4060.25 454.292  12
   4  -8  -6 1976.34 388.595   6
   4   8  -6 2729.95 440.820  21
   4   8  -6 2313.68 410.287  17
   4   8  -6 2815.81 421.182  16
   4   8  -6 2802.28 431.362  12
   4  -8  -6 2793.49 423.757  12
   4   8  -5 1078.67 329.407  21
   4  -8  -5 1930.73 376.081   6
   4   8  -5 1629.57 350.567  17
   4  -8  -5 884.569 258.165  12
   4   8  -5 1218.62 309.462  16
   4   8  -5 1762.05 361.067  12
   4   8  -4 2225.96 375.711  21
   4  -8  -4 1420.16 575.898  20
  -4  -8   4 2581.56 893.726   1
   4  -8  -4 2431.81 441.779   6
   4   8  -4 2014.19 371.932  17
   4   8  -4 1839.16 361.259  16
   4   8  -3 1484.71 356.116  21
   4  -8  -3 1155.33 614.037  20
  -4  -8   3 771.994 412.303   1
   4  -8  -3 1149.78 347.553   6
   4   8  -3 1050.01 292.122  17
   4   8  -3 1028.47 279.255  16
   4  -8  -2 28.2106 110.805  20
  -4  -8   2-239.433 327.941   1
   4  -8  -1 882.377 436.707  20
  -4  -8   1 1690.21 669.475   1
  -4   8   0 192.804 329.992  19
  -4  -8   0 1087.29 510.213   1
  -4  -8  -1 675.905 451.176   1
  -4   8  -1 979.811 188.120  19
  -4   8  -2 3250.74 852.702  19
  -4  -8  -2 3544.74 897.315   1
  -4  -8  -2 4771.23 510.961   7
  -4   8  -2 4988.44 538.049   4
  -4   8  -3 326.824 253.682   4
  -4  -8  -3 603.477 537.877   1
  -4  -8  -3 186.846 101.883   7
  -4   8  -4 49.7420 261.893   4
  -4  -8  -4 72.0826 162.500   7
   4   8   4 676.560 243.338   2
  -4   8  -5 147.437 240.341   4
  -4  -8  -5 579.113 220.826   7
  -4   8  -6 365.556 222.403   4
  -4  -8  -6 562.217 234.064   7
  -4  -8  -7 92.5476 113.135   7
  -4   8  -7 18.6332 148.372   4
  -4   8  -8 35.3419 94.4475  17
  -4  -8  -8-21.2513 98.3550  13
   4  -9  -8 69.0026 126.813  18
   4   9  -8-112.821 142.821  16
   4  -9  -8 33.6886 147.887  15
   4  -9  -8 104.767 148.094  14
   4   9  -7 2896.84 429.080  21
   4   9  -7 2409.30 379.978  17
   4   9  -7 2947.36 380.814  16
   4  -9  -7 2279.35 371.126  15
   4   9  -7 2078.25 351.940  12
   4   9  -6 762.718 240.007  21
   4  -9  -6 855.259 233.042   6
   4  -9  -6 670.394 260.667  12
   4   9  -6 671.830 255.984  17
   4   9  -6 439.969 222.115  16
   4   9  -6 697.609 291.305  12
   4   9  -5-82.6635 149.912  21
   4  -9  -5 11.9497 178.467  12
   4  -9  -5-116.378 166.361   6
   4   9  -5 139.853 231.643  17
   4   9  -5 183.810 192.186  16
   4   9  -5 431.716 239.346  12
   4  -9  -4 7533.85 726.662   6
   4  -9  -4 5023.17 1136.16  20
   4   9  -4 7850.05 692.067  21
  -4  -9   4 5628.55 1273.69   1
   4   9  -4 6687.58 647.390  17
   4   9  -4 6399.57 620.374  16
   4  -9  -3 94.4895 165.386  20
  -4  -9   3 709.264 680.602   1
   4  -9  -3 359.511 258.628   6
   4   9  -3 446.240 210.839  21
   4   9  -3 794.317 249.999  17
   4   9  -3 468.301 211.866  16
   4  -9  -2 2051.78 703.387  20
   4  -9  -2 2767.95 458.933   6
   4   9  -2 3804.73 464.534  21
   4   9  -2 3403.09 469.771  17
   4   9  -2 3149.54 434.235  16
  -4  -9   2 2701.85 802.225   1
   4  -9  -1 889.070 486.221  20
  -4  -9   1 768.989 592.954   1
   4  -9  -1 247.723 152.376   6
  -4  -9   0-214.322 374.575   1
   4  -9   0 487.367 222.225   6
  -4   9  -1 12144.8 1543.89  19
  -4  -9  -1 10415.0 1558.34   1
   4  -9   1 10633.1 847.926   6
   4   9   1 11485.4 815.620  21
  -4  -9  -1 11657.3 804.366   7
  -4   9  -1 11060.2 775.151   4
  -4   9  -2-391.639 388.382  19
   4  -9   2 8.70042 242.410   6
  -4  -9  -2 657.084 544.945   1
  -4  -9  -2 597.232 212.750   7
  -4   9  -2 24.6984 210.707   4
  -4  -9  -3 13.3230 162.340   7
  -4   9  -3 160.634 214.561   4
  -4   9  -4 104.671 206.302   4
  -4  -9  -4 301.109 205.235   7
   4   9   4 194.596 172.915   2
   4  -9   5 4615.96 536.058   6
  -4  -9  -5 4533.28 519.409   7
  -4   9  -5 4700.78 533.426   4
  -4  -9  -6 232.447 154.471   7
  -4   9  -6 11.5876 203.165   5
  -4   9  -6 179.924 231.935   4
  -4  -9  -7-2.89366 97.2232   7
  -4   9  -7 171.641 170.161   4
  -4   9  -8-11.8650 87.0800  17
  -4  -9  -8-110.975 85.1651  13
   4  10  -8 925.606 186.995  16
   4 -10  -8 680.441 205.162  15
   4 -10  -8 452.236 150.664  14
   4  10  -7 1762.08 322.048  17
   4  10  -7 1798.00 307.905  16
   4 -10  -7 1716.83 309.310  15
   4 -10  -7 1830.15 303.938  14
   4 -10  -6 1204.88 319.533   6
   4  10  -6 1437.26 320.730  17
   4  10  -6 1696.92 355.035  21
   4 -10  -6 1545.24 323.342  12
   4  10  -6 1382.23 298.389  16
   4 -10  -5 1163.73 310.852  12
   4 -10  -5 909.302 312.906   6
   4  10  -5 1051.27 301.364  17
   4  10  -5 1618.67 338.931  21
   4  10  -5 1443.56 308.699  16
   4  10  -4 82.9978 135.429  21
   4 -10  -4 270.106 200.051   6
   4  10  -4 440.948 238.025  17
   4  10  -4-150.477 178.077  16
   4 -10  -3 277.605 489.389  20
   4 -10  -3 1024.39 283.401   6
   4  10  -3 1081.49 258.134  21
   4  10  -3 851.847 271.937  17
   4  10  -3 701.802 268.148  16
  -4 -10   3 114.089 241.478   1
   4  10  -2 627.388 248.124  17
   4  10  -2-29.0341 86.5662  21
   4 -10  -2 98.7842 188.327   6
   4  10  -2 317.877 234.171  16
  -4 -10   2-265.403 305.500   1
   4  10  -1 1607.98 367.996  21
   4 -10  -1 2547.88 853.980  20
   4 -10  -1 1927.00 418.351   6
  -4 -10   1 3207.66 923.738   1
   4  10  -1 2392.52 365.031  16
  -4  10   1 1589.04 350.527   5
  -4 -10   0 1818.64 790.444   1
   4  10   0 2055.65 417.768  21
   4 -10   0 1357.90 346.382   6
  -4  10   0 1627.46 332.572   5
  -4 -10  -1 2051.53 827.893   1
   4  10   1 2633.65 448.452  21
  -4  10  -1 2162.60 823.674  19
   4 -10   1 2373.48 465.296   6
  -4 -10  -1 2524.95 407.644   7
  -4  10  -2-47.7505 383.781  19
   4 -10   2-3.83889 219.452   6
  -4  10  -2 307.728 239.237   4
  -4 -10  -2 327.635 215.664   7
   4 -10   3 47.9428 176.084   6
  -4 -10  -3 314.246 155.521   7
  -4  10  -3 141.387 199.938   4
   4 -10   4 1866.62 379.445   6
  -4 -10  -4 1010.14 275.749   7
  -4  10  -4 1202.78 320.003   4
   4  10   4 1246.15 292.044   2
  -4 -10  -5 1232.96 275.222   7
  -4  10  -5 1424.66 312.717   5
  -4  10  -5 743.024 301.139   4
  -4  10  -6 1087.33 259.111   5
  -4 -10  -6 1221.17 273.931   7
  -4  10  -6 1168.66 292.446   4
  -4  10  -7 34.7718 127.784  17
  -4 -10  -7 310.645 137.740   7
   4 -11  -8 66.4039 91.2378  15
   4 -11  -8 100.220 99.5613  14
   4 -11  -7 1033.61 213.359  18
   4  11  -7 869.324 219.168  17
   4  11  -7 1047.30 224.317  16
   4 -11  -7 897.500 249.232  15
   4 -11  -7 1361.29 262.899  14
   4  11  -6 87.4775 173.209  21
   4 -11  -6 317.741 177.036   6
   4  11  -6 74.5444 156.807  17
   4  11  -6 102.946 151.396  16
   4 -11  -5 1185.11 305.732   6
   4  11  -5 1790.88 346.069  21
   4  11  -5 1375.34 326.409  17
   4 -11  -5 1212.11 287.213  12
   4  11  -5 849.279 286.469  16
   4  11  -4 405.399 214.993  21
   4 -11  -4 439.886 237.586   6
   4  11  -4-94.4187 219.041  17
   4  11  -4 358.851 176.589  16
   4 -11  -3 46.8201 149.863   6
   4  11  -3-45.1668 66.1027  21
   4  11  -3-137.154 165.210  16
   4  11  -3 160.186 182.492  17
   4  11  -2 1085.54 254.747  21
   4 -11  -2 687.228 272.251   6
   4  11  -2 1081.27 273.708  16
   4 -11  -1 611.181 428.992  20
   4 -11  -1 2.62494 187.601   6
  -4 -11   1 112.474 247.871   1
   4  11  -1 465.718 191.147  21
   4  11  -1 55.5395 125.170  16
  -4  11   1 331.235 227.509   5
  -4 -11   0 594.003 213.643   7
   4  11   0 1060.88 327.452  21
  -4 -11   0 769.187 492.132   1
   4 -11   0 658.921 259.546   6
  -4  11   0 797.396 271.448   5
   4  11   1 766.154 279.771  21
   4 -11   1 456.299 279.124   6
  -4  11  -1 201.513 218.725   5
  -4 -11  -1 460.010 252.525   7
   4  11   2 1030.85 303.632  21
   4 -11   2 400.805 217.663   6
  -4  11  -2 734.240 264.510   5
  -4 -11  -2 987.338 267.972   7
   4  11   3 157.509 185.667  21
   4 -11   3 183.234 150.559   6
  -4  11  -3 301.307 198.100   5
  -4 -11  -3 677.083 245.845   7
   4 -11   4 502.974 215.032   6
  -4  11  -4 878.293 266.463   5
  -4 -11  -4 817.553 258.344   7
   4  11   4 943.510 266.086   2
  -4  11  -5 817.242 260.259   5
  -4 -11  -5 857.531 246.842   7
   4  11   6 266.561 166.234  21
  -4  11  -6 409.781 174.683   5
  -4 -11  -6 322.810 167.750   7
  -4  11  -7 434.046 146.268  17
  -4 -11  -7 70.3222 91.9520   7
   4  12  -7 1061.77 211.052  16
   4 -12  -7 613.387 192.264  15
   4 -12  -7 777.196 185.382  14
   4  12  -6 1981.44 335.271  17
   4  12  -6 1959.87 311.712  16
   4 -12  -6 1769.05 313.268  15
   4 -12  -5 503.076 240.092   6
   4  12  -5 767.391 260.724  21
   4  12  -5 990.405 257.068  17
   4  12  -5 933.228 260.721  16
   4 -12  -4-59.1458 169.852   6
   4  12  -4 154.191 172.796  17
   4  12  -4 435.072 214.574  21
   4  12  -4 147.752 147.705  16
   4 -12  -3 104.435 209.375   6
   4  12  -3-85.4878 134.827  16
   4 -12  -2 1210.14 323.340   6
   4  12  -2 1221.55 307.622  16
   4 -12  -1-135.083 209.947   6
   4  12  -1 212.582 136.306  16
  -4  12   1 212.446 224.643   5
   4 -12   0 852.155 300.455   6
  -4  12   0 775.293 280.679   5
  -4 -12   0 589.701 224.069   7
   4 -12   1 781.022 276.126   6
  -4  12  -1 254.835 198.480   5
  -4 -12  -1 336.020 202.665   7
   4 -12   2 724.196 299.123   6
  -4  12  -2 882.047 287.075   5
  -4 -12  -2 1054.97 298.143   7
   4 -12   3-190.240 224.118   6
   4  12   3 341.024 216.624   2
  -4  12  -3 182.723 198.617   5
  -4 -12  -3 156.170 196.270   7
  -4  12  -4 252.831 183.252   5
  -4 -12  -4 297.607 182.379   7
   4  12   4 121.602 182.477   2
  -4  12  -5 600.519 196.433   5
  -4 -12  -5 764.313 215.511   7
  -4  12  -6 713.713 182.791  17
  -4  12  -6 293.852 158.018   5
  -4 -12  -6 567.708 166.213   7
   4  13  -7 554.353 143.697  16
   4 -13  -7 260.310 118.496  15
   4 -13  -7 493.408 138.128  14
   4  13  -6 361.825 163.968  16
   4 -13  -6 591.972 190.771  15
   4 -13  -5 93.9008 149.105   6
   4  13  -5 186.495 165.949  16
   4 -13  -4 33.1087 152.246   6
   4  13  -4 163.999 146.165  16
   4 -13  -3 777.139 257.028   6
   4  13  -3 260.455 184.419  16
   4 -13  -2 292.681 221.886   6
   4  13  -2 141.932 172.222  16
   4 -13  -1 333.498 197.043   6
   4  13  -1-96.9204 168.780  16
   4 -13   0 324.021 232.606   6
  -4  13   0 410.298 232.221   5
  -4 -13   0 395.774 211.639   7
   4 -13   1 335.083 221.346   6
  -4  13  -1 378.983 237.990   5
  -4 -13  -1 280.552 177.928   7
   4 -13   2 232.669 139.359   6
  -4  13  -2 459.986 229.766   5
  -4 -13  -2 511.478 200.396   7
   4  13   3 35.5665 157.886   2
   4 -13   3-123.607 182.012   6
  -4  13  -3 44.0637 172.249   5
  -4 -13  -3 122.968 132.337   7
  -4  13  -4 179.148 151.461  17
  -4  13  -4 228.365 185.503   5
  -4 -13  -4 157.335 162.966   7
   4  13   4-209.569 148.927   2
  -4  13  -5 126.165 140.059  17
  -4  13  -5 58.4295 139.926   5
  -4 -13  -5-25.4986 109.069   7
  -4  13  -6 28.5008 111.796   3
  -4  13  -6-23.0111 82.0444  17
  -4 -13  -6-45.0235 97.3612   7
   4  14  -6 190.843 116.967  16
   4 -14  -6 173.869 118.717  15
   4 -14  -6 239.831 125.067  14
   4 -14  -5 788.430 247.639   6
   4  14  -5 341.486 165.084  16
   4 -14  -5 639.112 198.778  15
   4 -14  -4 194.341 181.482   6
   4  14  -4 324.053 182.520  16
   4 -14  -3 136.545 145.221   6
   4  14  -3 186.823 164.419  16
   4  14  -2-337.082 209.163   2
   4 -14  -2 140.278 173.983   7
   4 -14  -2-154.216 200.694   6
   4  14  -2 168.687 159.852  16
   4 -14  -1 1357.17 333.143   6
   4  14  -1 1299.38 275.153  16
   4 -14   0 1269.46 310.305   6
  -4 -14   0 1328.19 264.956   7
   4 -14   1 116.114 163.287   6
  -4  14  -1-98.5118 156.613   5
  -4 -14  -1-199.311 162.091   7
   4 -14   2-130.414 171.698   6
  -4  14  -2 36.2634 174.071   5
  -4 -14  -2 283.452 185.825   7
  -4  14  -3 527.030 201.353   5
  -4 -14  -3 624.869 205.638   7
   4  14   3 354.277 193.806   2
  -4  14  -4 207.032 140.424  17
  -4  14  -4 62.8513 122.128   5
  -4 -14  -4 253.521 165.655   7
   4  14   4 33.4375 135.178   2
  -4  14  -5 20.7690 100.657  17
  -4  14  -5 291.727 145.057   3
  -4 -14  -5 135.845 115.218   7
   4 -15  -6 131.701 80.7363  14
   4  15  -5 119.017 113.013  16
   4 -15  -5 300.910 127.407  15
   4 -15  -5 50.2684 110.100  14
   4 -15  -4 195.409 156.307   6
   4  15  -4 174.287 128.199  16
   4 -15  -4 28.3231 125.920  15
   4 -15  -3 1010.27 252.988   6
   4  15  -3 998.704 224.909  16
   4 -15  -2 184.967 165.431   6
   4 -15  -2-146.245 166.314   7
   4  15  -2-26.5476 155.173  16
   4  15  -2 384.895 202.570   2
   4  15  -1 121.049 170.057   2
   4 -15  -1 129.338 148.541   6
   4  15  -1-285.478 159.167  16
   4  15   0 547.605 215.565   2
   4 -15   0 204.984 189.337   6
  -4  15   0 519.550 202.242   3
  -4 -15   0 528.991 185.049   7
   4 -15   1 360.074 177.664   6
   4  15   1 138.195 159.104   2
  -4  15  -1 87.1744 152.665   3
  -4 -15  -1 101.195 151.783   7
   4  15   2 16.8762 141.215   2
  -4  15  -2 151.224 164.374   3
  -4 -15  -2-18.8095 109.153   7
  -4  15  -3 761.288 232.510   3
  -4 -15  -3 597.474 171.127   7
   4  15   3 982.697 227.531   2
  -4  15  -4-44.8688 112.282   3
   4  15   4-22.7239 83.6213   2
  -4 -15  -4 137.046 115.328   7
   4  16  -5 478.528 113.124  16
   4  16  -4 29.6943 111.183  16
   4 -16  -3-25.6184 131.444   6
   4  16  -3 41.1262 85.4028  16
   4 -16  -2 162.714 146.113   6
   4  16  -2 430.997 162.883  16
   4  16  -2 182.907 158.172   2
   4 -16  -1 441.450 171.665   7
   4 -16  -1 889.871 219.606   6
   4  16  -1 958.780 236.848   2
   4  16   0 473.863 194.426   2
   4 -16   0 452.703 162.955   6
  -4  16   0 722.448 185.409   3
  -4 -16   0 332.372 132.576   7
   4 -16   1-288.739 139.346   6
  -4  16  -1 100.740 132.250   3
  -4 -16  -1-14.1920 95.0912   7
   4  16   1-202.028 164.803   2
  -4  16  -2 303.774 154.709   3
  -4 -16  -2 395.805 136.246   7
   4  16   2 247.014 151.178   2
  -4  16  -3 2.05756 106.635   3
   4  16   3 158.838 116.239   2
  -4 -16  -3 226.649 115.466   7
   4 -17  -2 161.887 113.642   6
   4 -17  -1 441.695 143.525   7
   4 -17  -1 123.374 102.767   6
   4  17  -1 336.834 150.852   2
   4 -17   0 461.530 151.653   7
   4  17   0 1442.45 228.858   2
  -4  17  -1 937.312 172.504   3
   4  17   1 1528.84 226.280   2
  -4  17  -2-6.84351 84.4565   3
   4  17   2-34.2928 92.9203   2
   5   0 -10-25.0662 92.5895  12
   5   0  -9-122.169 152.202  12
   5   0  -8 504.232 223.425  12
   5   0  -7 25.8036 169.472  12
   5   0  -6 1930.95 369.857  12
   5   0  -6 1529.96 385.461   8
   5   0  -6 2275.28 406.098  21
   5   0  -6 1816.57 358.532  16
   5   0  -5 339.860 192.166  12
   5   0  -5 606.695 251.561   8
   5   0  -5 110.192 194.461  16
   5   0  -4 3878.32 844.490   9
   5   0  -3 485.215 291.052   9
  -5   0   2 30355.2 1965.51   1
  -5   0   1-311.850 293.207   1
  -5   0   0 6381.69 1000.83   1
  -5   0  -1 18.1652 206.475   1
  -5   0  -2 1995.52 686.252   1
  -5   0  -3-960.536 438.883  19
  -5   0  -4 28298.6 2506.69  19
  -5   0  -4 25609.1 1212.91   7
  -5   0  -4 27015.1 1200.83  13
  -5   0  -5 73.3115 214.285  13
  -5   0  -6 2702.41 423.673  13
  -5   0  -7-98.5680 166.882  13
  -5   0  -8 78.6833 131.645  13
   5   1 -10 56.1552 98.9288  12
   5  -1 -10 97.8845 101.489  12
   5  -1  -9 214.039 162.705  12
   5   1  -9-54.7008 128.224  12
   5   1  -8 139.613 165.578  12
   5  -1  -8 326.707 189.479  12
   5   1  -7-65.1127 143.915  12
   5  -1  -7-253.463 166.876  12
   5   1  -7-90.4301 132.739  21
   5  -1  -6 3436.93 449.263  21
   5  -1  -6 2644.22 454.882   8
   5   1  -6 2286.58 442.793   8
   5   1  -6 2971.17 451.696  21
   5   1  -6 2127.92 387.581  16
   5   1  -6 2839.58 441.584  12
   5  -1  -6 2661.29 417.619  12
   5   1  -5 762.402 253.522  21
   5  -1  -5 909.309 267.908  12
   5   1  -5 729.047 244.220   8
   5  -1  -5 817.989 285.302   8
   5   1  -5 1033.58 261.378  12
   5  -1  -5 172.884 185.500  16
   5   1  -5 599.152 227.115  16
   5  -1  -4 3670.48 877.794   9
   5   1  -4 4036.59 861.993   9
  -5  -1   3 9504.81 1108.39   1
   5  -1  -3 8665.82 1251.19   9
   5   1  -3 8923.42 1277.64   9
   5  -1  -2-75.4802 199.341  20
  -5  -1   2 279.243 277.792   1
   5  -1  -2 173.857 304.314   9
  -5   1   2-92.8103 216.513   1
  -5   1   1 14237.7 1401.61   1
  -5  -1   1 14955.2 1473.73   1
  -5  -1   0 578.938 384.292   1
  -5   1   0 1037.49 435.322   1
  -5  -1  -1 3846.63 873.961   1
  -5   1  -1 4390.83 864.587   1
  -5   1  -2 518.960 399.939   1
  -5   1  -2 510.390 340.868  19
  -5  -1  -2 869.566 414.097   1
  -5   1  -3 261.391 357.270  19
  -5  -1  -3 196.599 215.616   1
  -5  -1  -4 288.748 327.195  19
  -5  -1  -4-181.385 201.929   7
  -5   1  -4 391.267 216.132  13
  -5  -1  -4 25.5792 143.440  13
  -5  -1  -5 5806.34 617.014   7
  -5   1  -5 6281.84 641.165  13
  -5  -1  -5 5800.13 605.444  13
  -5   1  -6 102.704 142.773  13
  -5  -1  -6 394.749 236.352  13
  -5   1  -7 788.041 258.761  13
  -5  -1  -7 303.868 185.620  13
  -5   1  -8 68.6044 148.561   4
  -5   1  -8 168.876 155.892  13
  -5  -1  -8 201.687 163.639  13
   5   2 -10 260.558 127.626  12
   5  -2 -10 158.183 91.5484  12
   5   2  -9 3523.63 415.572  12
   5  -2  -9 3661.51 410.159  12
   5   2  -8 204.987 200.118  12
   5  -2  -8 217.522 160.499  12
   5   2  -7 490.980 224.910  12
   5  -2  -7 277.767 205.684  12
   5   2  -7 246.555 211.700  21
   5   2  -7 533.164 221.496  16
   5   2  -6 319.409 216.910  12
   5   2  -6 57.9611 187.264  21
   5   2  -6 1.24726 148.220   8
   5  -2  -6 4.98141 184.582   8
   5  -2  -6-145.319 160.391  12
   5   2  -6-93.6648 195.365  16
   5   2  -5 4600.26 999.722   9
   5   2  -5 5693.41 628.478   8
   5  -2  -5 6341.56 632.259   8
   5   2  -5 5934.76 608.795  21
   5   2  -5 5608.32 560.035  16
   5   2  -5 5988.31 591.100  12
   5  -2  -5 5440.81 592.172  12
   5  -2  -4 2713.07 756.345   9
   5   2  -4 1731.93 577.254   9
   5  -2  -3-403.806 262.811  20
   5  -2  -3 118.920 300.138   9
  -5  -2   3-274.044 276.882   1
   5  -2  -2-61.9560 194.682  20
   5  -2  -2-471.008 289.161   9
  -5  -2   2 77.5284 287.996   1
  -5   2   2-77.5189 177.883   1
   5  -2  -1 368.329 226.501  20
   5  -2  -1 240.117 248.870   9
  -5  -2   1 371.474 235.215   1
  -5   2   1 928.580 480.875   1
  -5  -2   0 457.190 325.667   1
   5  -2   0 90.7708 191.759   9
  -5   2   0 272.185 291.953  19
  -5   2   0 19.3866 113.271   1
  -5   2  -1 114.117 170.186   1
  -5  -2  -1-3.16454 254.517   1
  -5   2  -1-89.3673 172.804  19
   5  -2   1-383.289 259.810   9
  -5  -2  -2 1697.21 582.987   1
  -5   2  -2 1479.94 621.878  19
  -5   2  -3 2227.62 661.860  19
  -5  -2  -3 1507.55 554.874   1
  -5  -2  -4 3613.09 903.799  19
  -5   2  -4 2767.94 819.047  19
  -5  -2  -4 2390.89 414.576   7
  -5   2  -4 2574.79 420.564  13
  -5  -2  -5 48104.4 1716.57   7
  -5   2  -5 47096.9 1689.77  13
  -5  -2  -5 51735.0 1714.94  13
  -5   2  -6 1265.07 327.782  13
  -5  -2  -6 1727.08 351.091  13
  -5   2  -7 1294.82 304.739  13
  -5  -2  -7 1803.54 321.861  13
  -5   2  -8 1437.15 252.857   4
  -5  -2  -8 1708.69 284.540  13
   5   3 -10-160.451 114.847  12
   5  -3  -9 97.6803 154.706  12
   5   3  -9 283.983 173.731  12
   5   3  -8-91.8793 172.883  12
   5  -3  -8 118.860 158.234  12
   5   3  -7 32.3121 184.132  12
   5  -3  -7 120.790 182.257  12
   5   3  -7-236.044 177.961  21
   5   3  -7 62.0238 166.168  16
   5   3  -6 1292.39 320.333  12
   5   3  -6 1078.11 313.310  21
   5  -3  -6 833.680 335.887   8
   5   3  -6 713.450 321.023   8
   5  -3  -6 1290.56 307.921  12
   5   3  -6 484.099 231.537  16
   5   3  -5 2093.20 366.983  12
   5  -3  -5 1548.40 340.153  12
   5   3  -5 1760.78 361.358  21
   5   3  -5 2040.43 389.344   8
   5  -3  -5 1712.81 360.386   8
   5   3  -5 2061.45 379.538  16
   5  -3  -4 2076.61 674.931  20
   5   3  -4 334.162 381.333   9
   5  -3  -3 6924.40 1035.23  20
   5  -3  -3 6690.75 1117.65   9
  -5  -3   3 6711.83 1025.79   1
   5  -3  -2 1975.57 516.531  20
   5  -3  -2 2251.06 673.382   9
  -5  -3   2 2413.83 668.093   1
   5  -3  -1-350.976 253.745  20
   5  -3  -1 41.9413 249.161   9
  -5   3   1-13.5715 191.428  19
  -5  -3   1-74.2019 140.251   1
   5  -3   0 4694.02 802.348  20
  -5   3   0 6430.09 931.674  19
   5  -3   0 6371.21 962.462   9
  -5  -3   0 6216.44 1027.58   1
  -5   3  -1 42550.7 2603.13  19
  -5  -3  -1 38990.9 2625.64   1
  -5   3  -2-472.621 490.470  19
  -5  -3  -2-32.0798 212.930   1
  -5   3  -3 12451.8 1565.55  19
  -5  -3  -3 10555.3 1500.02   1
  -5   3  -4 1520.18 579.184  19
  -5  -3  -4 1202.05 598.992   1
  -5  -3  -4 1219.45 288.628   7
  -5   3  -4 1255.98 302.793  13
  -5  -3  -5 20439.0 1127.80   7
  -5   3  -5 20404.8 1130.30  13
  -5  -3  -6 1693.70 357.983   7
  -5   3  -6 2292.49 394.262  13
  -5  -3  -6 2193.23 369.934  13
  -5   3  -7 489.667 253.007   4
  -5   3  -7 467.751 221.876  13
  -5  -3  -7 666.538 230.137  13
  -5   3  -8-11.3675 151.630   4
  -5  -3  -8 291.940 135.613  13
   5   4 -10 36.8678 86.7346  12
   5  -4  -9 1540.86 273.555  12
   5   4  -9 1595.07 284.244  12
   5  -4  -8 147.757 125.774  12
   5   4  -8 164.092 187.230  16
   5   4  -8 146.830 179.447  12
   5   4  -7-87.5959 211.096  12
   5  -4  -7 314.136 222.171  12
   5   4  -7 383.104 235.808  21
   5   4  -7 140.440 185.279  16
   5  -4  -7-443.957 243.824  15
   5   4  -6 435.667 222.307  12
   5  -4  -6 396.990 211.980  12
   5   4  -6 642.384 268.498  21
   5  -4  -6 40.0730 117.844   8
   5   4  -6-45.1582 180.941   8
   5   4  -6 274.883 180.505  16
   5   4  -5 993.766 304.967  12
   5  -4  -5 986.133 293.780  12
   5   4  -5 1212.75 325.017  21
   5  -4  -5 1639.95 642.544  10
   5   4  -5 2678.19 892.244   9
   5   4  -5 1481.21 356.982   8
   5  -4  -5 1434.63 330.888   8
   5   4  -5 1361.71 293.097  16
   5   4  -5 1321.56 300.346  17
   5  -4  -4 1960.74 663.621  20
   5   4  -4 1624.62 347.131  21
   5   4  -4 1413.01 310.589  16
   5  -4  -3 2003.50 579.304  20
  -5  -4   3 2841.01 706.911   1
   5  -4  -2 685.075 355.258  20
   5  -4  -2 1833.15 615.576   9
  -5  -4   2 1135.91 517.161   1
   5  -4  -1 6379.75 945.820  20
  -5   4   1 7841.40 1002.85  19
   5  -4  -1 6953.92 1047.62   9
  -5  -4   1 5149.51 969.310   1
   5  -4   0 486.980 265.934  20
  -5   4   0 957.069 374.833  19
  -5  -4   0 1334.79 505.512   1
  -5   4  -1 15626.6 1621.56  19
  -5  -4  -1 17818.9 1823.14   1
  -5  -4  -2 2883.45 779.487   1
  -5   4  -2 3399.21 812.370  19
  -5  -4  -3 750.248 528.594   1
   5   4   3 499.134 218.802   2
  -5  -4  -3 65.7316 148.114   7
  -5   4  -3 620.172 256.375  13
  -5   4  -4 5075.98 1111.48  19
  -5  -4  -4 5390.64 570.595   7
  -5  -4  -4 5153.12 1119.86   1
  -5   4  -4 4576.76 542.588  13
  -5  -4  -5 6098.18 617.904   7
  -5   4  -5 5424.33 610.404  13
  -5   4  -6 1442.84 332.572   4
  -5  -4  -6 2045.36 363.519   7
  -5   4  -6 1624.96 361.670  13
  -5   4  -7 241.882 196.743   4
  -5  -4  -7 5.06217 138.154  13
  -5   4  -8 394.712 179.913   4
  -5  -4  -8 389.868 146.498  13
   5  -5  -9 225.364 137.066  12
   5   5  -9 46.4726 144.099  12
   5  -5  -8 683.957 219.877  12
   5   5  -8 474.341 218.495  16
   5  -5  -8 730.909 217.821  15
   5   5  -8 696.346 237.736  12
   5  -5  -7 452.579 223.519  12
   5   5  -7 368.875 212.990  21
   5   5  -7 332.414 188.632  16
   5  -5  -7-232.746 210.073  15
   5   5  -7 73.7957 191.006  12
   5   5  -6-351.290 215.466  12
   5  -5  -6-257.018 222.957   8
   5   5  -6-202.196 245.487   8
   5   5  -6-276.591 200.387  17
   5  -5  -6 54.5136 144.027  12
   5   5  -6-63.5561 160.683  21
   5   5  -6 328.531 196.895  16
   5   5  -5 199.793 194.248  12
   5  -5  -5 101.727 180.291  12
   5   5  -5 155.509 177.234   8
   5  -5  -5 61.7659 206.308   8
   5   5  -5 310.142 229.472  17
   5   5  -5-178.261 192.037  21
   5   5  -5 217.810 176.219  16
   5   5  -4 1981.18 356.339  21
   5  -5  -4 1400.31 632.257  20
   5   5  -4 2604.07 400.350   8
   5   5  -4 2117.57 389.239  17
   5   5  -4 2387.84 386.013  16
   5  -5  -3 705.849 392.148  20
  -5  -5   3 220.237 203.104   1
  -5  -5   2 484.617 407.279   1
   5  -5  -2 149.273 231.922  20
   5  -5  -1 860.893 415.743  20
  -5   5   1 1630.36 541.502  19
  -5  -5   1 982.172 436.271   1
  -5   5   0 1617.71 487.893  19
  -5  -5   0 1278.97 503.810   1
  -5   5  -1 27752.3 2208.74  19
  -5  -5  -1 27044.0 2307.67   1
  -5   5  -2 7752.66 1264.36  19
  -5  -5  -2 6465.86 1212.33   1
  -5   5  -3 6691.23 1188.73  19
   5   5   3 8392.61 673.070   2
  -5  -5  -3 8778.29 1440.85   1
  -5  -5  -3 9462.23 709.953   7
  -5   5  -3 9372.83 725.711   4
  -5   5  -4 1579.21 386.264   4
  -5   5  -4 2000.74 701.327  19
  -5  -5  -4 1473.36 334.745   7
  -5   5  -4 1174.93 317.347  13
  -5  -5  -4 840.293 600.458   1
  -5  -5  -5 2909.98 443.304   7
  -5   5  -5 3183.90 450.536   4
  -5   5  -6-388.562 257.682   4
  -5  -5  -6 24.1113 119.402   7
  -5   5  -7 309.354 219.213   4
  -5  -5  -7-23.6057 117.815  13
  -5   5  -8-20.8614 140.126   4
  -5   5  -8-44.4943 100.096  17
   5   5   8-27.1860 107.341   8
   5  -5   8 183.021 97.4121   8
  -5  -5  -8 15.8832 111.856  13
   5  -6  -9 96.3672 117.176  12
   5   6  -9 15.5308 128.241  12
   5  -6  -8 1825.84 301.459  12
   5   6  -8 2316.68 338.529  16
   5  -6  -8 1729.53 317.154  15
   5   6  -8 2125.66 355.289  12
   5  -6  -7 1591.43 326.633  12
   5   6  -7 1379.80 344.473  21
   5   6  -7 1109.44 273.627  16
   5   6  -7 1267.48 296.229  12
   5  -6  -6 33.8216 164.932  12
   5   6  -6 28.0141 156.930  21
   5   6  -6-181.118 215.619  17
   5   6  -6 187.017 143.415  16
   5   6  -6 399.646 198.916  12
   5   6  -5 223.879 235.951  12
   5   6  -5 10.7325 77.7067  21
   5  -6  -5 410.728 188.558  12
   5  -6  -5 189.925 248.545  20
   5   6  -5-4.49306 179.147   8
   5   6  -5 246.009 212.277  17
   5   6  -5-57.2180 142.704  16
   5  -6  -4 217.993 311.592  20
   5  -6  -4-244.134 212.605   6
   5   6  -4 372.408 204.699  17
   5   6  -4-37.4027 129.056  21
   5   6  -4-56.3553 159.046  16
  -5  -6   3 7444.52 1234.20   1
   5  -6  -3 5858.22 1099.06  20
   5   6  -3 7444.33 669.864  21
   5   6  -3 6741.03 585.691  16
  -5  -6   2 640.865 439.968   1
   5  -6  -2 7.33130 147.394  20
  -5  -6   1 45.1580 104.561   1
   5  -6  -1 172.709 383.821  20
  -5   6   0 13365.3 1502.59  19
  -5  -6   0 10627.4 1482.37   1
  -5   6  -1 443.819 320.931  19
  -5  -6  -1 94.2285 222.730   1
  -5   6  -2-430.731 431.465  19
  -5  -6  -2 378.014 464.548   1
  -5   6  -2 222.583 203.428   4
  -5  -6  -2 305.805 172.978   7
   5   6   2 416.852 244.466   2
  -5   6  -3 2444.48 424.763   4
  -5   6  -3 2610.09 834.923  19
  -5  -6  -3 1027.53 589.137   1
  -5  -6  -3 3125.10 433.221   7
   5   6   3 2571.68 398.345   2
  -5   6  -4 315.490 232.417   4
  -5  -6  -4-129.077 169.305   7
  -5  -6  -5 6502.84 633.727   7
  -5   6  -5 6026.54 605.104   4
  -5   6  -6-118.378 223.727   4
  -5  -6  -6-42.2489 129.657   7
  -5   6  -7 141.906 157.731   4
  -5  -6  -7 179.837 147.592   7
  -5  -6  -7 20.1264 129.307  13
  -5  -6  -8 18.4222 98.2756  13
  -5   6  -8-280.800 132.843   4
   5  -7  -8-176.966 148.667  12
   5   7  -8-20.2043 127.378  16
   5  -7  -8 125.637 166.265  15
   5   7  -8 146.224 157.581  12
   5   7  -7-129.239 180.923  21
   5  -7  -7 200.905 171.047  12
   5   7  -7 363.391 188.606  16
   5  -7  -7-207.624 181.743  15
   5   7  -7 652.039 266.312  12
   5  -7  -6 287.346 204.579  12
   5   7  -6 195.639 194.196  21
   5   7  -6 606.106 254.950  17
   5   7  -6 15.9644 187.984  16
   5   7  -6 469.985 236.506  12
   5   7  -5 149.148 152.411  21
   5  -7  -5-89.3345 201.548   6
   5   7  -5 381.810 214.165  17
   5  -7  -5-70.7601 134.303  12
   5   7  -5 21.3472 163.361  16
   5   7  -4 462.129 226.510  21
   5  -7  -4 861.555 497.988  20
   5  -7  -4 671.176 329.105   6
   5   7  -4 368.822 218.901  17
   5   7  -4 476.708 201.200  16
   5   7  -3 959.273 291.164  21
   5  -7  -3 642.655 392.395  20
  -5  -7   3 1369.77 544.657   1
   5  -7  -3 872.294 248.452   6
   5   7  -3 1517.89 292.416  16
   5   7  -2 1188.44 323.511  21
  -5  -7   2 1653.93 518.471   1
   5  -7  -2 2057.42 381.577   6
   5  -7  -2 2319.58 786.368  20
  -5  -7   1 6943.26 1225.87   1
   5   7  -1 9035.78 741.014  21
   5  -7  -1 8616.66 1337.76  20
   5   7   0-175.400 179.038   2
   5   7   0-74.9299 249.655  21
  -5   7   0 729.788 360.522  19
   5  -7   0 220.363 219.116   6
  -5  -7   0 387.017 292.226   1
   5   7   1 1879.74 355.805   2
  -5   7  -1 2708.44 720.066  19
  -5  -7  -1 1263.30 532.920   1
  -5   7  -2 1423.07 320.156   4
  -5   7  -2 216.930 422.944  19
  -5  -7  -2 2360.18 750.508   1
  -5  -7  -2 1720.72 307.259   7
   5   7   2 883.090 311.096   2
  -5   7  -3 361.225 236.036   4
  -5   7  -3 393.472 514.133  19
  -5  -7  -3 552.605 230.444   7
   5   7   3 100.337 200.803   2
  -5   7  -4 671.976 286.781   4
   5   7   4 501.178 238.382   2
  -5  -7  -4 669.264 244.127   7
  -5   7  -5 1074.90 309.952   4
  -5  -7  -5 1610.72 332.330   7
  -5  -7  -6 3317.94 437.853   7
  -5   7  -6 3007.52 416.707   4
   5  -7   7-251.004 139.713   6
  -5  -7  -7 108.356 126.642   7
  -5   7  -7-144.310 151.602   5
  -5  -7  -7-190.037 142.817  13
  -5   7  -7 46.8449 176.313   4
   5  -8  -8 397.503 172.133  12
   5   8  -8 396.741 174.367  16
   5  -8  -8 432.380 166.558  15
   5   8  -8 49.4955 144.059  12
   5   8  -7 3096.10 440.909  21
   5   8  -7 3473.31 420.102  16
   5  -8  -7 2926.94 412.114  15
   5   8  -7 3693.22 442.187  12
   5  -8  -7 3865.34 436.115  12
   5  -8  -6 243.192 189.501  12
   5  -8  -6 30.9148 141.561   6
   5   8  -6 76.4390 183.318  21
   5   8  -6 203.092 206.847  17
   5   8  -6-281.288 190.471  16
   5   8  -6 59.2886 158.020  12
   5  -8  -5 133.527 182.301  12
   5   8  -5 149.038 171.175  21
   5  -8  -5 755.802 270.989   6
   5   8  -5 364.580 229.255  17
   5   8  -5 248.957 194.144  16
   5   8  -4 1776.52 379.297  21
   5  -8  -4 2907.49 893.479  20
   5  -8  -4 1684.06 382.230   6
   5   8  -4 1703.94 367.431  17
   5   8  -4 1822.77 331.951  16
   5  -8  -3 2301.94 789.044  20
  -5  -8   3 3799.54 949.665   1
   5   8  -3 3503.00 477.142  21
   5   8  -3 2896.15 426.103  16
   5  -8  -3 3519.17 517.721   6
   5   8  -2 973.958 276.054  21
   5  -8  -2-4.38914 171.452  20
  -5  -8   2 1134.86 551.244   1
   5  -8  -2 919.705 318.137   6
   5   8  -2 846.693 264.785  16
   5   8  -2 1099.27 300.783   2
   5   8  -1 1874.17 364.293   2
   5  -8  -1 1792.75 698.976  20
   5   8  -1 2295.57 426.639  21
   5  -8  -1 2404.48 442.388   6
  -5  -8   1 2230.48 880.384   1
   5  -8   0 4964.14 608.316   6
   5   8   0 5514.21 586.652  21
   5   8   0 4742.99 523.476   2
  -5  -8   0 4271.76 1076.35   1
   5   8   1 36412.6 1494.24  21
   5  -8   1 37779.3 1621.05   6
  -5   8  -1 37299.9 2789.11  19
  -5  -8  -1 32094.7 2761.67   1
   5   8   1 35217.4 1425.13   2
  -5   8  -1 35911.9 1332.01   4
  -5   8  -2 1684.14 370.061   4
  -5   8  -2 1518.10 671.841  19
  -5  -8  -2 1186.74 683.073   1
  -5  -8  -2 794.909 229.622   7
   5   8   2 685.582 279.933   2
  -5   8  -3 155.120 217.545   4
  -5  -8  -3 3.25254 176.487   7
   5   8   3 632.812 276.952   2
   5   8   4 4297.02 495.629   2
  -5  -8  -4 3168.23 444.806   7
  -5   8  -4 2862.75 454.123   4
  -5  -8  -5 7841.33 671.119   7
  -5   8  -5 6561.95 611.038   4
   5  -8   6 178.945 146.074   6
  -5  -8  -6 247.008 167.842   7
  -5   8  -6 331.474 215.190   4
  -5  -8  -7 523.072 170.641   7
  -5  -8  -7 546.509 174.074  13
  -5   8  -7 486.175 198.319   4
   5   9  -8 430.542 153.553  16
   5  -9  -8 153.035 148.502  15
   5  -9  -7 994.818 232.512  12
   5   9  -7 881.578 262.041  21
   5   9  -7 946.394 253.460  16
   5  -9  -7 727.706 227.562  15
   5   9  -7 733.756 232.400  12
   5   9  -6-2.17541 105.846  21
   5  -9  -6-38.9178 166.325   6
   5  -9  -6-398.480 209.933  12
   5   9  -6 17.5304 146.713  16
   5   9  -6-50.0431 183.756  12
   5   9  -5 187.069 187.915  21
   5  -9  -5-151.485 173.640  12
   5  -9  -5 103.801 142.780   6
   5   9  -5-79.9632 190.825  17
   5   9  -5 130.186 166.749  16
   5   9  -4-24.6019 128.514  21
   5  -9  -4 90.3262 194.208   6
   5   9  -4-134.107 202.947  17
   5   9  -4-53.9665 176.159  16
   5   9  -3 2452.57 436.487  21
   5  -9  -3 2214.69 742.164  20
   5  -9  -3 2381.46 479.498   6
   5   9  -3 1898.36 383.289  16
   5   9  -2 1221.93 292.458  21
   5  -9  -2 1736.42 679.807  20
  -5  -9   2 1993.51 731.692   1
   5  -9  -2 1139.74 327.043   6
   5   9  -2 941.288 269.609  16
   5   9  -2 414.934 244.822   2
  -5  -9   1 3891.21 965.926   1
   5  -9  -1 3057.92 985.429  20
   5   9  -1 5451.04 597.846  21
   5  -9  -1 4592.90 598.036   6
  -5   9   1 5218.66 546.013   5
   5   9  -1 4493.18 518.684   2
   5  -9   0 1527.81 697.699  20
   5   9   0 1230.49 307.723   2
   5  -9   0 1183.30 322.229   6
   5   9   0 1853.80 381.509  21
  -5  -9   0 943.172 569.409   1
   5   9   1 14.9659 195.367   2
   5   9   1-201.814 224.253  21
  -5   9  -1-205.894 268.971  19
   5  -9   1 10.5503 250.591   6
   5  -9   2 448.134 221.940   6
  -5  -9  -2 440.100 214.268   7
  -5   9  -2-79.6314 206.013   4
   5   9   2-84.6281 197.232   2
   5  -9   3 1288.09 363.764   6
  -5  -9  -3 937.744 305.467   7
   5   9   3 941.343 299.459   2
  -5   9  -3 1249.17 352.095   4
   5  -9   4 159.709 186.292   6
  -5  -9  -4 63.6858 111.702   7
  -5   9  -4-148.439 240.609   4
   5  -9   5 577.222 214.195   6
  -5  -9  -5 92.6382 154.482   7
  -5   9  -5 99.2716 205.041   4
   5  -9   6 235.310 135.868   6
  -5  -9  -6-69.0456 130.471   7
  -5   9  -6 107.783 144.806   5
  -5   9  -6 226.229 173.235   4
   5   9   7 23.6260 111.632  21
  -5  -9  -7-18.6875 93.5110   7
  -5  -9  -7-168.316 96.8302  13
   5  10  -8 2288.98 239.409  16
   5 -10  -8 1223.31 208.061  15
   5 -10  -7 895.377 207.792  12
   5  10  -7 1100.90 240.275  16
   5 -10  -7 684.966 207.258  15
   5 -10  -7 555.504 172.484  14
   5  10  -6 1060.27 265.005  21
   5 -10  -6 514.080 232.538   6
   5 -10  -6 656.904 225.617  12
   5  10  -6 880.734 254.478  16
   5  10  -5 154.955 177.912  21
   5 -10  -5 177.416 174.292  12
   5 -10  -5 328.007 215.668   6
   5  10  -5 249.585 193.938  16
   5  10  -4 275.831 206.864  21
   5 -10  -4 377.149 260.463   6
   5  10  -4 376.241 194.854  16
   5  10  -3 1108.43 289.879  21
   5 -10  -3 1017.65 328.099   6
   5  10  -3 865.221 255.142  16
   5  10  -2 470.249 205.032  21
   5 -10  -2 371.255 218.388   6
   5  10  -2 815.772 268.713  16
   5  10  -1 929.676 294.330   2
   5  10  -1 1336.02 351.361  21
   5 -10  -1 1025.29 348.359   6
  -5  10   1 1244.11 328.852   5
   5  10   0 4610.21 544.334  21
   5 -10   0 4167.80 590.105   6
  -5  10   0 4575.61 541.975   5
   5  10   0 4190.01 521.685   2
   5  10   1 573.851 252.308   2
   5 -10   1 802.977 301.360   6
   5  10   1 535.795 244.445  21
  -5 -10  -1 961.025 255.849   7
   5  10   2 166.623 196.530   2
   5  10   2 338.360 227.220  21
   5 -10   2 193.670 219.957   6
  -5 -10  -2 430.390 209.923   7
   5  10   3 54.0705 174.856  21
   5 -10   3 378.567 221.408   6
  -5 -10  -3-85.5840 161.723   7
  -5  10  -3 44.4512 191.685   4
   5  10   3 294.787 186.600   2
   5 -10   4-48.4639 177.762   6
   5  10   4 216.262 160.571   2
  -5 -10  -4-181.334 186.438   7
  -5  10  -4 187.700 235.426   4
   5 -10   5 1083.65 264.847   6
  -5 -10  -5 1080.46 251.024   7
  -5  10  -5 919.624 238.421   5
  -5  10  -5 965.982 280.245   4
   5  10   6 1274.65 241.185  21
  -5 -10  -6 1601.43 266.796   7
  -5  10  -6 1069.25 218.307   5
  -5  10  -7 74.6790 91.3438  17
   5  11  -7 903.771 202.369  16
   5 -11  -7 738.713 209.275  15
   5 -11  -7 760.566 176.597  14
   5  11  -6 1381.66 280.731  21
   5 -11  -6 934.364 232.267   6
   5 -11  -6 1545.38 265.135  12
   5  11  -6 1110.88 253.572  16
   5 -11  -5 317.495 183.904  12
   5 -11  -5 367.302 226.444   6
   5  11  -5 589.744 228.005  21
   5  11  -5 371.307 193.735  16
   5  11  -4 288.121 205.406  21
   5 -11  -4-170.688 203.212   6
   5  11  -4 342.717 202.312  16
   5  11  -3 122.614 160.236  21
   5 -11  -3 96.6322 179.381   6
   5  11  -3-129.906 154.454  16
   5  11  -2-165.612 200.436  21
   5 -11  -2-185.157 189.707   6
   5  11  -2 328.211 186.824  16
   5  11  -2-94.8922 197.823   2
   5  11  -1 245.080 200.709   2
   5  11  -1 382.021 190.536  21
   5 -11  -1 513.805 258.971   6
  -5  11   1 787.144 252.318   5
   5  11   0 383.183 227.004   2
   5  11   0 252.181 160.812  21
   5 -11   0 69.5610 196.550   6
  -5  11   0 114.659 182.112   5
   5  11   1 317.066 241.478   2
   5  11   1 863.815 275.987  21
   5 -11   1 737.321 297.361   6
  -5  11  -1 359.170 215.612   5
  -5 -11  -1 917.348 269.252   7
   5 -11   2 139.708 169.889   6
   5  11   2 221.796 204.351  21
  -5  11  -2 319.976 200.615   5
  -5 -11  -2 80.5974 118.275   7
   5  11   2 160.610 172.437   2
   5  11   3 1836.89 355.533  21
   5 -11   3 1468.49 335.889   6
  -5  11  -3 1318.90 319.601   5
  -5 -11  -3 1608.50 338.109   7
   5  11   3 1984.02 362.532   2
   5  11   4-201.889 173.237  21
   5 -11   4-141.555 187.090   6
   5  11   4-31.5723 149.186   2
  -5  11  -4 104.146 144.059   5
  -5 -11  -4-85.7254 160.123   7
   5  11   5 51.6676 125.637  21
   5 -11   5 224.148 152.338   6
  -5  11  -5-7.24689 157.175   5
  -5 -11  -5-125.039 134.182   7
   5  11   6 298.227 123.903  21
  -5  11  -6 610.493 172.381  17
  -5  11  -6 353.330 148.691   5
  -5 -11  -6 332.130 139.728   7
   5  12  -7 800.891 167.498  16
   5 -12  -7 466.652 141.225  15
   5 -12  -7 458.391 129.164  14
   5  12  -6 1354.16 266.637  16
   5 -12  -6 1041.60 240.342  15
   5  12  -5 1976.30 300.998  21
   5 -12  -5 1929.24 315.839  12
   5 -12  -5 1202.83 287.858   6
   5  12  -5 1430.01 286.315  16
   5 -12  -4 377.877 217.550   6
   5  12  -4 628.842 227.811  16
   5  12  -4 266.060 186.683  21
   5  12  -3 5751.59 562.454  21
   5 -12  -3 4711.31 585.718   6
   5  12  -3 5360.09 545.314  16
   5  12  -2 2006.75 370.952  21
   5 -12  -2 1654.82 366.084   6
   5  12  -2 1705.16 316.905  16
   5  12  -2 1780.38 340.760   2
   5 -12  -1 3933.27 537.377   6
   5  12  -1 4183.26 498.772  21
  -5  12   1 4555.31 519.282   5
   5  12  -1 3747.33 478.990   2
   5  12   0 4833.32 535.949  21
   5 -12   0 4801.75 570.108   6
  -5  12   0 4300.82 512.930   5
   5  12   0 4618.23 534.064   2
   5  12   1 1958.39 375.320   2
   5  12   1 2144.96 368.808  21
   5 -12   1 2023.76 398.632   6
  -5  12  -1 1766.83 372.193   5
  -5 -12  -1 1856.12 307.324   7
   5  12   2 2407.77 387.375  21
   5 -12   2 1819.28 379.984   6
  -5  12  -2 2197.10 387.166   5
   5  12   2 2350.37 382.973   2
  -5 -12  -2 2162.16 342.356   7
   5  12   3 115.632 186.978  21
   5 -12   3 219.970 187.706   6
  -5  12  -3 40.2913 183.934   5
  -5 -12  -3 199.025 153.939   7
   5  12   3 40.4259 155.448   2
   5  12   4 445.155 190.015  21
   5 -12   4 99.8349 161.209   6
   5  12   4-331.478 172.496   2
  -5  12  -4 175.504 184.620   5
  -5 -12  -4 153.983 145.882   7
  -5  12  -5 1688.41 261.221   5
  -5 -12  -5 2232.02 296.140   7
  -5  12  -6 306.365 103.605  17
  -5 -12  -6 219.551 103.897   7
   5  13  -6-8.72206 109.263  16
   5 -13  -6 201.064 126.244  15
   5 -13  -5 635.329 179.994  12
   5 -13  -5 616.958 200.454   6
   5  13  -5 701.455 207.667  16
   5 -13  -4-234.745 171.702  12
   5 -13  -4 85.3728 123.523   6
   5  13  -4 66.9055 147.302  16
   5  13  -3 206.124 176.002  21
   5 -13  -3 381.469 195.708   6
   5  13  -3 2.45655 111.103  16
   5 -13  -2 915.507 269.884   6
   5  13  -2 1272.97 276.916  21
   5  13  -2 1498.23 308.456  16
   5  13  -2 1179.27 303.439   2
   5 -13  -1 6966.22 679.324   6
   5  13  -1 7228.61 640.358   2
   5 -13   0 3872.00 510.120   6
  -5  13   0 3447.60 438.362   5
   5  13   0 4181.86 489.512   2
   5 -13   1 366.716 226.989   6
  -5  13  -1 411.394 215.573   5
  -5 -13  -1 854.077 237.871   7
   5  13   1 423.358 213.609   2
   5 -13   2 143.319 161.668   6
  -5  13  -2 179.894 177.864   5
  -5 -13  -2 548.044 191.787   7
   5  13   2 145.103 201.519   2
   5 -13   3 381.107 198.077   6
  -5  13  -3 867.242 234.802   5
  -5 -13  -3 782.944 212.586   7
   5  13   3 775.275 225.607   2
  -5  13  -4 2290.46 271.926  17
   5  13   4 1698.18 257.238   2
  -5  13  -4 1709.83 278.185   5
  -5 -13  -4 1931.69 281.764   7
  -5  13  -5-66.0809 85.4477  17
  -5  13  -5-0.42710 84.7496   5
  -5 -13  -5 103.437 104.346   7
   5  14  -6 326.490 114.148  16
   5 -14  -6 302.244 107.720  15
   5 -14  -6 37.8022 78.7306  14
   5 -14  -5-108.086 112.796   6
   5  14  -5 129.696 130.629  16
   5 -14  -5-133.246 138.633  15
   5 -14  -4 616.541 177.202  12
   5 -14  -4 587.076 239.392   6
   5  14  -4 629.053 194.873  16
   5 -14  -3 1306.73 286.987   6
   5  14  -3 1592.27 263.536  16
   5 -14  -2 75.1772 136.329   6
   5  14  -2 228.264 186.875  16
   5  14  -2 169.676 164.445   2
   5 -14  -1 1185.54 297.342   6
   5  14  -1 1127.33 279.628   2
   5 -14   0 365.006 219.659   6
  -5  14   0 500.317 201.790   3
   5  14   0 55.9150 164.666   2
   5 -14   1 112.286 153.045   6
  -5  14  -1 24.9312 127.467   5
  -5 -14  -1 122.305 125.435   7
   5  14   1 45.9918 156.208   2
   5 -14   2-70.5499 90.3602   6
  -5  14  -2 60.6512 150.250   5
  -5 -14  -2-108.150 124.584   7
   5  14   2 27.2994 151.476   2
   5 -14   3 551.585 161.301   6
  -5  14  -3 442.927 187.867   5
   5  14   3 267.429 156.296   2
  -5 -14  -3 297.471 134.857   7
  -5  14  -4 527.936 158.237   5
  -5 -14  -4 493.070 145.839   7
   5  15  -5 113.582 93.5576  16
   5 -15  -5-63.5974 97.5583  14
   5 -15  -4-32.9965 115.295   6
   5  15  -4 103.728 107.468  16
   5 -15  -4-108.820 121.753  15
   5 -15  -3 111.223 122.153  12
   5 -15  -3 180.903 153.498   6
   5  15  -3 132.128 113.093  16
   5 -15  -2 515.822 198.550   6
   5  15  -2 450.075 152.041  16
   5  15  -2 670.637 200.078   2
   5 -15  -1 82.3627 134.201   6
   5  15  -1 36.3112 151.482   2
   5 -15   0 88.0892 143.082   6
   5  15   0 104.788 153.850   2
   5 -15   1 217.986 159.203   6
  -5  15  -1 166.071 149.069   3
   5  15   1 172.050 144.753   2
   5 -15   2 751.607 180.910   6
  -5  15  -2 1505.65 256.741   3
   5  15   2 1608.03 243.058   2
  -5 -15  -2 1235.49 199.029   7
  -5  15  -3-38.8734 109.955   3
   5  15   3-180.763 118.306   2
  -5 -15  -3 136.120 94.8592   7
   5 -16  -3 94.5556 126.392   6
   5 -16  -2 2301.04 288.371   6
   5 -16  -1 447.406 155.070   6
   5  16  -1 740.165 177.852   2
   5 -16   0 568.476 153.660   7
   5 -16   0 850.223 188.970   6
   5  16   0 1012.80 203.886   2
   5 -16   1 75.6686 75.4175   6
   5  16   1-56.4038 114.787   2
  -5  16  -2 167.320 111.981   3
   5  16   2 251.840 107.905   2
   6   0  -9-102.484 138.007  12
   6   0  -8 178.186 161.836  12
   6   0  -7 169.149 185.270  12
   6   0  -6 4056.04 551.728   8
   6   0  -6 5499.33 589.812  21
   6   0  -6 4601.81 553.740  12
   6   0  -5-221.013 189.189  12
   6   0  -5-35.0388 183.061   8
   6   0  -4 198.073 219.634  12
   6   0  -4-55.7737 217.812   8
   6   0  -4 280.546 204.285  16
   6   0  -3-411.681 349.163   9
   6   0  -3-272.068 240.359   8
  -6   0   2 11616.3 1423.78   1
   6   0  -2 10459.6 1495.20   9
  -6   0   1-145.492 229.024   1
  -6   0   0 957.373 468.935   1
  -6   0  -1 470.993 422.575   1
  -6   0  -2 199.146 244.984   1
  -6   0  -3 909.501 496.932  19
  -6   0  -4 380.073 220.129  13
  -6   0  -5 89.5397 165.182  13
  -6   0  -6 384.761 190.421  13
  -6   0  -7 30.0983 146.603  13
   6   0   8-72.4230 126.712   8
  -6   0  -8 183.337 149.713   4
   6  -1  -9 909.459 215.396  12
   6   1  -9 966.918 215.949  12
   6   1  -8 448.870 220.185  12
   6  -1  -8 410.547 197.260  12
   6   1  -7 954.645 278.603  12
   6  -1  -7 1103.62 301.240  12
   6   1  -7 768.315 261.137  21
   6   1  -6 1333.27 349.414  12
   6  -1  -6 1370.16 347.821  12
   6   1  -6 1341.00 354.168   8
   6  -1  -6 1097.56 344.251   8
   6   1  -6 1203.91 326.515  21
   6   1  -6 1651.03 345.661  16
   6   1  -5 524.465 211.317  12
   6  -1  -5 358.379 208.476  12
   6   1  -5 269.444 234.498  21
   6   1  -5 751.436 259.381   8
   6  -1  -5 152.503 163.890   8
   6   1  -5 642.736 243.729  16
   6   1  -4 2627.55 412.278  21
   6  -1  -4 1443.93 571.426   9
   6   1  -4 2580.29 823.011   9
   6   1  -4 3055.01 461.461   8
   6  -1  -4 2563.67 442.255   8
   6   1  -4 1785.70 350.519  12
   6   1  -4 2774.71 399.854  16
   6  -1  -4 2789.86 431.369  12
   6  -1  -3 1281.98 523.273   9
   6   1  -3 1204.74 552.287   9
   6   1  -3 1435.27 337.887   8
   6  -1  -3 963.866 317.711   8
  -6  -1   2 16.0691 234.358   1
   6  -1  -2 44.1438 196.207   9
  -6  -1   1 12192.1 1494.15   1
   6  -1  -1 12346.6 1569.53   9
  -6   1   1 11806.2 1460.91   1
  -6  -1   0 468.072 346.610   1
   6  -1   0 200.059 266.878   9
  -6   1   0 1011.83 432.500   1
  -6   1  -1 2953.55 837.991  19
  -6   1  -1 1845.14 621.760   1
  -6  -1  -1 2750.47 817.936   1
  -6   1  -2 194.195 238.893  19
  -6  -1  -2-367.667 317.305   1
  -6   1  -3 8352.02 1408.12  19
  -6  -1  -3 8879.47 1488.97  19
  -6  -1  -3 9217.71 718.521   7
  -6   1  -3 9659.64 728.864  13
  -6   1  -4 375.583 195.915  13
  -6  -1  -4 240.733 168.772  13
  -6   1  -5 1907.93 355.944  13
  -6  -1  -5 2202.85 379.623  13
  -6   1  -6 170.520 168.371  13
  -6  -1  -6 113.052 166.946  13
  -6   1  -7 1090.29 266.382   4
  -6   1  -7 1092.97 251.606  13
  -6  -1  -7 1186.62 242.588  13
  -6   1  -8 182.913 127.776   4
  -6  -1  -8 56.4026 126.669   4
   6   1   8 31.6084 113.801   8
   6  -1   8 108.197 98.4823   8
   6  -2  -9 365.726 145.664  12
   6   2  -9 296.931 161.846  12
   6   2  -8 59.5009 168.610  12
   6  -2  -8 77.8062 130.146  12
   6   2  -7 136.582 162.411  12
   6  -2  -7 373.372 188.136  12
   6   2  -7 84.0962 156.171  21
   6   2  -6 666.443 260.293  12
   6  -2  -6 675.037 250.758  12
   6   2  -6 575.952 262.619  21
   6   2  -6 423.173 256.690   8
   6  -2  -6 474.531 280.564   8
   6   2  -6 468.593 232.862  16
   6   2  -5 2093.59 368.801  12
   6   2  -5 1620.96 344.734  21
   6   2  -5 874.933 542.088   9
   6  -2  -5 1406.75 320.519  12
   6   2  -5 1520.46 343.043   8
   6  -2  -5 1590.47 385.627   8
   6   2  -5 1769.10 344.152  16
   6   2  -4 2768.68 417.758  21
   6  -2  -4 3512.24 971.681   9
   6   2  -4 2215.25 775.552   9
   6  -2  -4 3553.53 483.695   8
   6   2  -4 2871.90 462.724   8
   6   2  -4 2465.85 393.454  16
   6   2  -4 3685.21 457.367  12
   6  -2  -4 2641.93 446.010  12
   6  -2  -3 1048.75 483.498   9
   6   2  -3-374.634 366.006   9
   6   2  -3 744.435 275.569   8
   6  -2  -3 293.202 212.095   8
   6   2  -3 241.192 189.341  16
  -6  -2   2 461.014 375.702   1
   6  -2  -2 364.583 284.295   9
  -6  -2   1 438.043 427.154   1
   6  -2  -1-124.473 253.734   9
  -6   2   1 850.862 402.559  19
  -6  -2   0 3945.85 887.268   1
   6  -2   0 5660.81 996.727   9
  -6   2   0 4677.57 924.812  19
  -6  -2  -1-122.196 257.070   1
  -6   2  -1-689.597 448.322  19
  -6   2  -2 1586.53 661.202  19
  -6  -2  -2-403.342 325.731   1
  -6   2  -3 1238.59 750.367  19
  -6  -2  -3 1021.53 266.303   7
  -6  -2  -3 135.824 402.644   1
  -6   2  -3 1009.80 290.731  13
  -6  -2  -4 903.252 266.217   7
  -6   2  -4 1106.20 315.507  13
  -6  -2  -4 669.204 270.126  13
  -6  -2  -5 2876.39 424.646  13
  -6   2  -5 2201.09 403.949  13
  -6   2  -6-6.67987 167.612  13
  -6  -2  -6 175.060 180.655  13
  -6   2  -7 217.899 178.671   4
  -6  -2  -7 32.4753 142.115  13
  -6   2  -8 1009.38 189.129   4
  -6  -2  -8 837.328 169.078   4
   6   2   8 459.977 139.637   8
   6  -2   8 410.685 127.014   8
   6  -3  -9-114.233 126.180  12
   6   3  -9-162.469 132.468  12
   6  -3  -8 126.698 140.723  12
   6   3  -8-6.95425 150.326  12
   6   3  -7 3734.58 513.509  21
   6   3  -7 3751.78 460.819  16
   6   3  -7 4321.58 499.215  12
   6  -3  -7 3757.15 480.520  12
   6   3  -6 4055.93 528.417   8
   6  -3  -6 3702.83 516.595   8
   6   3  -6 3584.39 490.022  21
   6   3  -6 3174.05 451.852  16
   6   3  -6 3945.71 503.100  12
   6  -3  -6 3100.53 464.122  12
   6   3  -5 802.253 250.365  12
   6  -3  -5 866.540 277.812  12
   6   3  -5 723.756 278.306  21
   6   3  -5 1134.62 647.834   9
   6   3  -5 1346.92 350.448   8
   6  -3  -5 777.140 314.113   8
   6   3  -5 663.467 256.222  16
   6   3  -4 1061.29 312.420  12
   6  -3  -4 1320.80 320.362  12
   6   3  -4 1883.44 364.633  21
   6   3  -4 1891.10 684.581   9
   6   3  -4 1757.28 364.364   8
   6  -3  -4 1627.08 376.078   8
   6   3  -4 1279.18 295.358  16
   6   3  -3 2716.36 415.144  21
   6  -3  -3 3629.04 873.814   9
  -6  -3   3 1357.86 579.574   1
   6   3  -3 3057.33 458.482   8
   6  -3  -3 2803.44 424.592   8
   6   3  -3 2973.51 408.368  16
   6  -3  -2 5193.67 1078.75   9
  -6  -3   2 6145.16 1074.75   1
   6  -3  -1-374.016 367.370   9
  -6  -3   1 280.857 310.697   1
  -6   3   1-722.207 460.887  19
  -6  -3   0 2699.83 747.159   1
   6  -3   0 3562.80 829.417   9
  -6   3   0 4333.27 883.302  19
  -6  -3  -1 393.586 292.339   1
  -6   3  -1 1639.09 593.131  19
   6   3   1 1556.94 364.895   8
   6  -3   1 1498.14 362.832   8
  -6   3  -2 56.9829 232.600  19
   6   3   2 26.6292 182.665   8
  -6  -3  -2 609.222 410.614   1
  -6   3  -3 1871.04 677.883  19
  -6  -3  -3 1374.06 305.809   7
  -6   3  -3 1800.81 366.596  13
  -6  -3  -3 462.784 529.758   1
  -6  -3  -4 272.073 200.230   7
  -6   3  -4 212.953 226.321  13
  -6  -3  -4 388.290 220.367  13
  -6  -3  -5 561.533 213.902   7
  -6   3  -5 695.385 265.785  13
  -6  -3  -5 797.055 258.798  13
  -6   3  -6 152.174 201.063   4
  -6  -3  -6 144.140 170.880  13
  -6   3  -7 696.240 221.524   4
  -6  -3  -7 535.242 170.940  13
  -6   3  -8 104.599 125.864   4
  -6  -3  -8 186.085 126.295   4
   6  -4  -9 185.238 125.873  12
   6   4  -9 137.277 119.622  12
   6  -4  -8 33.1624 129.514  12
   6   4  -8-46.1211 148.692  12
   6   4  -7 123.747 158.007  12
   6  -4  -7 158.793 186.400  12
   6   4  -7 410.233 203.717  21
   6   4  -7 137.717 170.613  16
   6   4  -6 451.373 242.743  12
   6  -4  -6 989.640 267.422  12
   6  -4  -6 635.928 233.284   8
   6   4  -6 242.057 220.025   8
   6   4  -6 670.405 235.422  21
   6   4  -6 391.444 206.078  16
   6   4  -5 1697.60 357.655  12
   6  -4  -5 1748.97 348.573  12
   6   4  -5 1470.95 352.812  21
   6   4  -5 1757.13 389.276   8
   6  -4  -5 1801.69 366.703   8
   6   4  -5 1457.83 313.548  16
   6   4  -4 552.439 206.651  21
   6  -4  -4 237.411 380.379  20
   6   4  -4 163.359 238.790   9
   6   4  -4-75.4650 206.707   8
   6  -4  -4 207.209 211.602   8
   6   4  -4 338.818 196.708  16
   6   4  -3 206.857 193.850  21
   6   4  -3-223.432 229.600   8
   6  -4  -3 257.254 250.139   8
   6   4  -3 260.411 209.739  16
   6   4  -2 1962.84 374.867  21
   6  -4  -2 2992.48 769.450   9
  -6  -4   2 1712.78 600.178   1
   6  -4  -2 1816.19 370.366   8
   6   4  -1 12406.9 845.930  21
   6  -4  -1 12092.1 1512.40   9
  -6  -4   1 11219.6 1546.32   1
   6   4  -1 12855.6 820.164   2
   6   4   0 4062.73 538.569  21
  -6  -4   0 4883.90 1002.55   1
  -6   4   0 5127.65 998.265  19
   6   4   0 4672.61 520.204   2
  -6  -4  -1 2776.95 879.556   1
  -6   4  -1 2010.29 632.245  19
   6   4   1 2437.25 410.480   8
   6  -4   1 2853.63 454.493   8
   6   4   1 2273.69 389.056   2
  -6  -4  -2 1917.93 711.820   1
  -6   4  -2 2151.68 714.834  19
   6   4   2 1308.92 340.541   8
   6  -4   2 2005.35 311.397   8
  -6   4  -3 36.1164 169.215  19
  -6  -4  -3 109.698 137.327   7
  -6  -4  -3-27.9808 350.463   1
  -6   4  -4 439.991 271.611   4
  -6  -4  -4-115.708 166.682   7
  -6   4  -5 1830.96 376.420   4
  -6  -4  -5 1625.73 331.903   7
  -6  -4  -5 1979.53 342.301  13
  -6   4  -6 734.228 275.365   4
  -6  -4  -6 1110.31 273.099  13
  -6   4  -7 97.7905 177.339   4
   6   4   7 91.9656 150.611   8
   6  -4   7 651.715 157.216   8
  -6  -4  -7 194.468 139.051  13
   6  -5  -9 454.627 131.022  12
   6   5  -9 193.070 124.527  12
   6  -5  -8 543.988 196.333  12
   6   5  -8 512.620 198.725  12
   6  -5  -7 930.792 261.522  12
   6   5  -7 809.096 257.521  21
   6   5  -7 764.773 248.079  16
   6  -5  -7 407.414 189.938  15
   6   5  -7 1030.00 283.835  12
   6   5  -6 1586.77 348.261  12
   6   5  -6 1676.86 358.672  21
   6  -5  -6 1777.14 357.359   8
   6   5  -6 1255.73 323.838   8
   6  -5  -6 1149.73 294.720  12
   6   5  -6 1178.86 301.120  16
   6   5  -5 2180.94 403.814  21
   6   5  -5 3177.34 483.840   8
   6  -5  -5 2657.86 449.723   8
   6   5  -5 2329.19 400.843  16
   6   5  -5 3347.59 444.008  12
   6  -5  -5 2405.15 409.935  12
   6   5  -4 711.519 243.487  21
   6   5  -4 243.187 216.517   8
   6  -5  -4 725.695 285.132   8
   6   5  -4 464.532 208.779  16
   6   5  -3 286.968 188.866  21
   6   5  -3 189.433 203.567   8
   6  -5  -3 622.312 238.389   8
  -6  -5   3-72.4513 254.191   1
   6   5  -3 297.317 221.706  16
   6  -5  -2 3949.08 540.826   6
   6  -5  -2 4285.17 963.450  20
   6  -5  -2 3682.11 519.864   8
   6   5  -2 2941.98 445.825  21
   6   5  -2 3268.96 500.540   8
   6   5  -2 3518.46 430.427  16
  -6  -5   2 2818.38 851.810   1
   6   5  -2 4235.64 511.750   2
   6   5  -1 17162.5 1013.27  21
   6  -5  -1 17945.3 1088.44   6
  -6  -5   1 16624.9 1915.00   1
   6   5  -1 17024.3 960.754   2
   6   5   0 4058.44 526.054  21
   6   5   0 4641.51 560.899   8
   6  -5   0 4459.14 526.265   8
  -6  -5   0 4004.47 973.529   1
   6   5   0 4086.93 490.648   2
  -6  -5  -1 2830.62 938.387   1
  -6   5  -1 3561.76 888.671  19
   6  -5   1 4001.10 535.053   8
   6   5   1 2611.13 456.755   8
   6   5   1 2759.42 410.659   2
  -6  -5  -2 3070.65 891.082   1
  -6   5  -2 3680.12 470.947   4
   6   5   2 4392.60 550.455   8
   6  -5   2 3886.75 531.840   8
   6   5   2 4272.65 512.044   2
  -6   5  -3 39.4479 227.978   4
   6   5   3-83.2262 186.041   8
   6  -5   3-413.626 266.234   8
  -6  -5  -3 161.345 106.276   7
  -6   5  -4 2247.85 416.852   4
  -6  -5  -4 2445.16 428.729   7
  -6   5  -5 666.890 287.610   4
  -6  -5  -5 371.918 205.706   7
  -6  -5  -5 622.752 217.932  13
  -6   5  -6-160.040 179.740   4
   6   5   6-259.546 211.110   8
  -6   5  -7 518.761 201.008   4
   6   5   7 248.187 148.483   8
   6  -5   7 63.8870 124.693   8
  -6  -5  -7 716.179 165.543  13
   6   6  -9 60.3142 78.5938  12
   6  -6  -8 994.350 230.556  12
   6  -6  -8 781.815 198.382  15
   6   6  -8 707.834 215.014  12
   6  -6  -7 305.956 191.292  12
   6   6  -7 250.167 206.254  21
   6   6  -7 179.056 186.429  16
   6  -6  -7 310.975 179.523  15
   6   6  -7-32.9667 159.939  12
   6   6  -6 2947.50 437.018  21
   6   6  -6 2634.38 408.026  16
   6   6  -6 3104.10 434.663  12
   6  -6  -6 2641.45 413.014  12
   6  -6  -5 798.540 258.495  12
   6   6  -5 470.508 206.704  21
   6   6  -5 937.983 294.371   8
   6  -6  -5 1036.22 257.330   8
   6   6  -5 350.276 197.038  16
   6   6  -4 3137.49 468.251   8
   6   6  -4 2363.22 402.673  21
   6   6  -4 2499.23 400.823  16
   6   6  -3-254.527 144.188  21
   6  -6  -3-29.9328 231.395   6
   6   6  -3-425.753 241.171   8
   6   6  -3-185.689 191.665  16
   6   6  -2 7512.25 698.507  21
   6  -6  -2 6888.91 714.725   6
   6  -6  -2 7490.44 1247.28  20
   6   6  -2 7742.50 625.728  16
   6   6  -2 7989.17 671.423   2
  -6  -6   2 7949.30 1350.60   1
   6   6  -1 209.432 191.081  21
   6  -6  -1-677.345 598.165  20
   6  -6  -1 169.756 247.814   6
  -6  -6   1-361.901 370.662   1
   6   6  -1 49.0519 193.233   2
  -6  -6   0-412.575 391.222   1
   6   6   0 400.416 266.331  21
   6  -6   0-65.4619 169.834   6
   6   6   0-1.01915 153.254   2
  -6  -6  -1 744.653 558.353   1
  -6   6  -1-389.189 372.489  19
   6   6   1 996.475 293.994   2
  -6  -6  -2 2550.56 918.681   1
  -6   6  -2 1291.27 744.189  19
  -6   6  -2 2895.64 424.433   4
   6   6   2 2583.58 458.451   8
   6  -6   2 2552.99 391.685   8
   6   6   2 1980.03 386.826   2
  -6   6  -3-22.2222 197.142   4
   6   6   3-197.313 186.443   2
   6   6   3 134.513 227.095   8
   6  -6   3-160.571 152.108   8
  -6  -6  -3-72.8924 118.458   7
  -6   6  -4 201.087 223.824   4
   6   6   4 259.104 238.884   8
   6  -6   4-155.583 229.534   8
  -6  -6  -4 506.470 225.729   7
   6  -6   5 3141.86 431.559   8
   6   6   5 2577.36 393.134   8
  -6  -6  -5 2872.45 397.396   7
  -6  -6  -5 3221.53 404.899  13
  -6   6  -5 3048.25 451.999   4
  -6   6  -6 162.698 162.701   4
   6   6   6 71.1727 145.056   8
   6  -6   6 193.726 164.040   8
  -6  -6  -6 330.276 172.376   7
  -6  -6  -6-7.37576 113.364  13
   6  -6   7 989.167 183.787   6
  -6  -6  -7 988.446 172.407  13
  -6   6  -7 1259.07 228.858   4
   6  -7  -8 35.4636 102.661  12
   6  -7  -8 470.272 142.522  15
   6   7  -8 276.230 154.457  12
   6  -7  -7 347.576 190.158  12
   6   7  -7 196.649 183.747  21
   6   7  -7 128.922 162.069  16
   6  -7  -7 3.08645 127.421  15
   6   7  -7-31.5085 126.011  12
   6   7  -6 4374.08 531.141  21
   6   7  -6 4078.92 487.362  16
   6   7  -6 4682.85 501.862  12
   6  -7  -6 4707.86 524.246  12
   6   7  -5 1605.78 356.881  21
   6  -7  -5 1819.48 364.201  12
   6   7  -5 1818.78 368.040  16
   6   7  -4 819.329 242.374  21
   6  -7  -4 836.014 247.058   6
   6   7  -4 694.097 249.962  16
   6   7  -3 762.311 267.639  21
   6  -7  -3 1026.08 303.331   6
   6   7  -3 1044.37 272.546  16
  -6  -7   3 827.267 502.961   1
   6   7  -2 10974.6 832.584  21
   6  -7  -2 10090.8 870.669   6
   6  -7  -2 10505.0 1575.60  20
   6   7  -2 10449.3 728.320  16
   6   7  -2 10707.7 786.165   2
   6   7  -1 2624.97 452.475  21
   6  -7  -1 1682.25 690.251  20
   6  -7  -1 2471.25 428.195   6
  -6  -7   1 1815.21 779.182   1
   6   7  -1 2610.43 428.096   2
   6   7   0 7124.82 670.807  21
   6  -7   0 7257.27 723.451   6
   6  -7   0 4500.38 1020.01  20
  -6  -7   0 5649.15 1166.33   1
   6   7   0 6800.09 643.853   2
   6   7   1 2480.72 430.525  21
  -6   7  -1 1812.05 770.999  19
  -6  -7  -1 2085.95 755.129   1
   6   7   1 2563.70 431.415   2
  -6   7  -2 654.951 250.405   4
   6   7   2 568.985 239.027   2
  -6   7  -3 125.587 246.587   4
   6   7   3 201.963 194.026   2
  -6  -7  -3 61.8666 120.889   7
  -6  -7  -4 5087.33 536.725   7
  -6   7  -4 4836.77 524.508   4
  -6  -7  -5 13561.9 825.482   7
  -6   7  -5 13081.0 797.039   4
  -6  -7  -6 407.222 175.552   7
  -6  -7  -6 279.592 147.081  13
  -6   7  -6 348.010 206.791   4
  -6   7  -7 520.551 169.526   4
   6  -8  -8 160.196 94.7869  12
   6  -8  -8-28.4619 125.018  15
   6  -8  -7-64.5400 126.093  12
   6   8  -7 55.5068 98.2923  21
   6   8  -7-149.526 159.134  16
   6  -8  -7-31.5663 151.878  15
   6   8  -7-4.45987 149.374  12
   6  -8  -6 1373.17 307.276  12
   6   8  -6 1330.84 310.949  21
   6   8  -6 1328.38 299.127  16
   6   8  -5 3645.96 499.884  21
   6   8  -5 3854.08 466.221  16
   6  -8  -5 2648.18 433.239   6
   6  -8  -5 3106.93 470.291  12
   6  -8  -4 771.819 292.743   6
   6   8  -4 1363.13 319.728  21
   6   8  -4 1611.56 315.277  16
   6   8  -3 4919.65 582.185  21
   6  -8  -3 4214.49 572.093   6
   6   8  -3 4626.25 507.836  16
   6   8  -3 5450.67 569.744   2
   6  -8  -2 5381.39 635.167   6
   6   8  -2 5545.07 615.772  21
   6   8  -2 5380.83 536.863  16
   6   8  -2 6016.44 579.374   2
   6  -8  -1 18873.5 1170.13   6
   6  -8  -1 16517.8 2018.73  20
  -6  -8   1 18290.6 2214.89   1
   6   8  -1 18843.6 1109.05  21
   6   8  -1 18074.3 1025.03   2
   6   8   0 3519.77 507.391  21
   6  -8   0 3829.38 563.461   6
   6   8   0 3392.91 471.249   2
   6   8   1-90.6587 236.958  21
   6  -8   1 174.888 201.798   6
   6   8   1 142.723 215.119   2
   6   8   2 19.3727 173.561  21
   6  -8   2 85.6560 183.960   6
   6   8   2-182.590 202.657   2
  -6  -8  -2 420.002 154.859   7
  -6   8  -2-16.6993 182.524   4
   6   8   3-408.383 215.984   2
  -6   8  -3-330.223 233.089   4
  -6  -8  -4 383.290 191.693   7
  -6   8  -4 802.192 291.195   4
   6  -8   5 5474.63 564.472   6
  -6  -8  -5 5406.94 507.036   7
  -6   8  -5 5628.33 505.053   4
   6  -8   6 46.5718 125.619   6
  -6  -8  -6 152.873 112.987   7
  -6   8  -6-164.913 150.131   4
   6  -9  -8 166.109 98.2999  15
   6  -9  -7-55.3679 129.790  12
   6   9  -7-65.3727 118.900  21
   6   9  -7 22.4023 120.816  16
   6  -9  -7-132.691 130.897  15
   6  -9  -7 32.0538 97.5775  14
   6   9  -6 742.334 248.378  21
   6  -9  -6 563.236 206.674  12
   6   9  -6 754.784 229.367  16
   6   9  -5 548.230 230.326  21
   6  -9  -5 784.785 272.488  12
   6  -9  -5 571.740 253.524   6
   6   9  -5 566.212 216.721  16
   6   9  -4 705.304 236.734  21
   6  -9  -4 766.471 261.090   6
   6   9  -4 1116.88 282.242  16
   6   9  -3 82.5205 135.542  21
   6  -9  -3 26.5292 136.500   6
   6   9  -3 120.677 169.858  16
   6   9  -3 380.652 222.842   2
   6  -9  -2 7137.23 736.831   6
   6   9  -2 6955.55 683.614  21
   6   9  -2 8319.01 650.642  16
   6   9  -2 7547.36 670.554   2
   6   9  -1 16129.9 1029.82  21
   6  -9  -1 14281.3 1029.16   6
   6   9  -1 14944.2 950.288   2
   6   9   0 7584.36 723.655  21
   6  -9   0 7530.03 770.600   6
   6   9   0 7005.92 659.557   2
   6   9   1 1248.91 346.255  21
   6  -9   1 1302.96 331.726   6
   6   9   1 1274.23 309.661   2
   6   9   2 114.011 172.479  21
   6  -9   2 137.891 207.856   6
   6   9   2 124.557 192.615   2
  -6  -9  -2-68.8971 121.913   7
   6   9   3 4824.33 572.723  21
   6  -9   3 5064.14 601.914   6
   6   9   3 5832.03 571.409   2
  -6  -9  -3 5743.36 558.151   7
  -6   9  -3 5476.65 531.566   4
   6   9   4 4969.89 531.263  21
   6  -9   4 5464.22 581.767   6
  -6  -9  -4 5558.53 525.987   7
  -6   9  -4 4855.59 512.268   4
   6   9   5 52.6533 134.143  21
   6  -9   5-73.1803 135.231   6
  -6  -9  -5-53.6139 122.579   7
  -6   9  -5 40.8636 168.424   4
   6   9   6 636.134 174.596  21
   6  -9   6 518.415 156.207   6
  -6  -9  -6 1305.07 226.888   7
  -6   9  -6 1124.57 209.850   5
   6 -10  -7 1244.69 198.851  12
   6  10  -7 1348.25 234.957  16
   6 -10  -7 1179.63 215.451  15
   6 -10  -7 843.282 167.737  14
   6  10  -6-82.0700 136.944  21
   6 -10  -6 101.876 130.991  12
   6 -10  -6 200.243 147.179   6
   6  10  -6 162.742 168.152  16
   6  10  -5-115.158 174.324  21
   6 -10  -5 130.914 159.778  12
   6 -10  -5-155.940 196.741   6
   6  10  -5 100.668 152.699  16
   6  10  -4 175.753 149.106  21
   6 -10  -4 590.151 263.581   6
   6  10  -4 289.748 199.662  16
   6  10  -3 4172.29 510.557  21
   6 -10  -3 3214.12 488.563   6
   6  10  -3 5076.32 512.908  16
   6  10  -3 4736.14 514.067   2
   6  10  -2 345.786 194.205  21
   6 -10  -2 340.563 216.275   6
   6  10  -2 17.5245 147.263  16
   6  10  -2 224.314 232.561   2
   6 -10  -1 7202.65 725.647   6
   6  10  -1 6858.54 663.281  21
   6  10  -1 7246.21 658.605   2
   6  10   0 207.750 212.024  21
  -6  10   0 56.0426 190.137   5
   6  10   0-120.405 199.983   2
   6  10   1 1316.97 335.155  21
   6 -10   1 1335.66 356.682   6
   6  10   1 909.227 282.452   2
   6  10   2-34.2512 128.379  21
   6 -10   2-195.535 196.695   6
   6  10   2 174.837 187.316   2
  -6 -10  -2-33.3677 108.538   7
   6  10   3 2941.36 425.083  21
   6 -10   3 2935.57 461.177   6
   6  10   3 3049.33 403.641   2
  -6 -10  -3 3313.35 403.062   7
   6  10   4-61.0293 155.995  21
   6 -10   4 17.2470 138.617   6
  -6 -10  -4 14.9576 116.811   7
   6  10   5 13.4904 141.153  21
   6 -10   5-1.34252 105.829   6
  -6 -10  -5 211.275 142.934   7
  -6  10  -5-41.0537 125.414   5
   6  10   6-27.3006 100.105  21
   6  11  -7 144.424 111.625  16
   6 -11  -7-119.854 109.382  15
   6  11  -6 485.570 176.468  21
   6 -11  -6 585.740 175.168  12
   6  11  -6 429.947 157.012  16
   6 -11  -5 368.032 191.985  12
   6 -11  -5 112.011 154.630   6
   6  11  -5 399.727 187.196  21
   6  11  -5 391.798 179.730  16
   6  11  -4-20.3443 136.341  21
   6 -11  -4 361.283 195.802   6
   6  11  -4 61.0962 144.246  16
   6  11  -3 1561.30 326.652  21
   6 -11  -3 1093.72 318.619   6
   6  11  -3 2221.51 357.368   2
   6  11  -3 1431.39 309.738  16
   6 -11  -2 3151.22 469.877   6
   6  11  -2 3321.55 461.794  21
   6  11  -2 3782.19 442.937  16
   6  11  -2 2609.43 401.259   2
   6  11  -1-44.7839 168.006  21
   6 -11  -1 148.167 210.619   6
  -6  11   1 99.0460 157.880   5
   6  11  -1-35.1040 158.539   2
   6  11   0 471.150 246.886  21
   6 -11   0 848.984 303.379   6
  -6  11   0 507.474 217.240   5
   6  11   0 616.061 256.417   2
   6  11   1-70.7201 185.856  21
   6 -11   1 23.4671 156.801   6
  -6  11  -1 352.520 225.032   5
   6  11   1-26.0073 189.459   2
   6  11   2 1646.19 340.175  21
   6 -11   2 1464.47 366.577   6
   6  11   2 1204.19 292.823   2
  -6  11  -2 1617.86 328.024   5
  -6 -11  -2 1927.64 305.417   7
   6  11   3 299.037 172.547  21
   6 -11   3 25.2992 157.413   6
   6  11   3 434.488 207.988   2
  -6 -11  -3 329.904 157.100   7
  -6  11  -3 192.692 183.857   5
   6  11   4 515.368 199.704  21
   6 -11   4 407.432 174.851   6
  -6 -11  -4 424.485 161.891   7
  -6  11  -4 489.798 191.416   5
   6  11   5 2139.14 255.484  21
  -6  11  -5 2801.20 298.431   5
  -6 -11  -5 2645.25 283.511   7
   6 -12  -6 658.262 136.774  12
   6  12  -6 512.517 156.004  16
   6 -12  -6 137.403 121.136  15
   6  12  -5 378.220 170.512  21
   6 -12  -5 81.6725 128.350  12
   6 -12  -5 322.178 153.753   6
   6  12  -5 123.419 135.729  16
   6 -12  -4 261.498 167.308  12
   6 -12  -4-294.177 182.794   6
   6  12  -4 48.8123 153.990  21
   6  12  -4 365.225 183.115  16
   6  12  -3 394.623 182.035  21
   6 -12  -3 220.084 189.004   6
   6  12  -3-96.3829 143.639  16
   6 -12  -2 4099.74 514.943   6
   6  12  -2 3430.83 440.473  21
   6  12  -2 3875.39 447.679   2
   6  12  -1 1084.50 263.321  21
   6 -12  -1 1703.64 357.885   6
  -6  12   1 1443.62 312.180   5
   6  12  -1 1713.72 338.877   2
   6  12   0 417.356 210.566  21
   6 -12   0 507.363 251.148   6
  -6  12   0 527.442 224.775   5
   6  12   0 321.678 217.947   2
   6  12   1 2750.63 382.946  21
   6 -12   1 2340.81 396.664   6
  -6  12  -1 2245.47 376.915   5
   6  12   1 2403.15 377.241   2
   6  12   2 265.268 180.403  21
   6 -12   2 279.561 183.172   6
  -6  12  -2 210.760 179.853   5
   6  12   2 562.587 210.539   2
   6  12   3 60.5878 118.113  21
   6 -12   3 143.458 144.084   6
   6  12   3 109.189 160.282   2
  -6  12  -3-60.2341 143.119   5
  -6 -12  -3 120.068 105.433   7
   6  12   4 508.428 151.453  21
   6 -12   4 460.313 154.458   6
  -6  12  -4 202.707 137.802   5
  -6 -12  -4 468.353 152.088   7
  -6  12  -5 2423.83 231.727   5
   6  13  -6 114.564 92.3087  16
   6 -13  -6 59.8481 79.3378  15
   6 -13  -5 90.5007 92.9261  12
   6  13  -5 166.436 119.016  21
   6 -13  -5 290.467 123.157   6
   6  13  -5 443.511 158.631  16
   6 -13  -4 18.2620 117.552   6
   6  13  -4-49.7986 110.912  21
   6 -13  -4 5.24153 124.733  12
   6  13  -4-12.8005 127.792  16
   6 -13  -3-230.643 176.686   6
   6  13  -3 265.111 164.860  21
   6  13  -3 34.9900 130.971  16
   6  13  -2 1799.04 293.006  21
   6 -13  -2 1314.28 296.445   6
   6  13  -2 2240.41 327.013   2
   6  13  -1 1025.00 245.968  21
   6 -13  -1 1364.73 323.145   6
   6  13  -1 1358.51 276.477   2
   6  13   0-241.063 153.754  21
   6 -13   0 36.0969 139.574   6
  -6  13   0 293.735 175.935   5
   6  13   0 162.674 182.939   2
   6  13   1 1204.40 252.472  21
   6 -13   1 1220.75 278.603   6
  -6  13  -1 1104.70 254.740   5
   6  13   1 808.138 250.392   2
   6 -13   2 138.775 150.412   6
  -6  13  -2 385.690 185.404   5
   6  13   2 273.485 176.222   2
   6 -13   3-21.5668 100.917   6
  -6  13  -3 202.936 154.896   5
  -6 -13  -3 221.934 76.3230   7
  -6  13  -4 92.7085 106.645   5
   6  14  -5 33.5451 61.5746  16
   6 -14  -5 99.1677 85.7545  15
   6 -14  -4-75.2070 83.0023  12
   6 -14  -4 113.136 121.751   6
   6  14  -4-17.8741 87.9491  16
   6 -14  -3 544.216 190.827   6
   6  14  -3 608.367 161.971  16
   6 -14  -2 281.911 172.297   6
   6 -14  -1 488.178 210.809   6
   6  14  -1 306.464 174.704   2
   6 -14   0 93.3120 142.824   6
   6  14   0 31.2197 130.947   2
   6 -14   1 143.554 120.676   6
   6  14   1 100.015 138.002   2
   6 -14   2 518.243 183.758   6
  -6  14  -2 724.991 189.059   5
   6  14   2 725.761 177.412   2
   6 -15  -3 116.468 99.0169  12
   6 -15  -3 134.913 100.496   6
   6 -15  -2 80.3899 126.877   6
   6 -15  -1 257.549 145.216   6
   6 -15   0 34.5251 113.671   6
   6  15   0 191.533 136.007   2
   6 -15   1 260.784 114.225   6
   6  15   1 408.000 141.189   2
   7   0  -9 64.2629 102.432  12
   7   0  -8 14.8372 135.879  12
   7   0  -7 40.1018 152.870  12
   7   0  -6 4355.67 492.787  21
   7   0  -6 4455.91 560.507   8
   7   0  -6 4610.43 522.269  12
   7   0  -5 475.282 231.229  12
   7   0  -5-110.982 213.303   8
   7   0  -4 837.488 276.349   8
   7   0  -4 814.145 267.798  12
   7   0  -3-20.6424 174.311  12
   7   0  -3 9.24369 248.566   9
   7   0  -3-37.4886 232.630   8
   7   0  -2 54997.1 3602.25   9
   7   0  -2 50324.8 1803.76   8
   7   0  -1 299.574 530.731   9
   7   0  -1 8.48359 218.704   8
  -7   0   1-865.475 526.856   1
   7   0   0 11389.1 1537.71   9
   7   0   0 9171.81 802.280   8
  -7   0   0 8193.27 1418.41   1
  -7   0  -1 136.274 260.364   1
   7   0   1 42.0417 196.655   8
   7   0   2 385.459 219.475   8
   7   0   3 69.8466 191.831   8
   7   0   4 322.572 226.765   8
  -7   0  -4-261.991 371.910  13
   7   0   5-18.5116 182.254   8
  -7   0  -5 287.102 193.004  13
   7   0   6 297.261 197.079   8
  -7   0  -7-81.9762 135.262   4
   7   0   7-89.8155 122.375   8
   7   1  -9-20.0060 96.7709  12
   7  -1  -9 92.7634 100.574  12
   7   1  -8 163.477 153.459  12
   7  -1  -8 378.048 157.887  12
   7   1  -7 2357.35 350.368  21
   7   1  -7 2524.36 384.604  12
   7  -1  -7 2577.76 378.607  12
   7   1  -6 3338.20 466.748  21
   7   1  -6 2882.11 470.255   8
   7  -1  -6 2997.21 478.440   8
   7   1  -6 3670.82 468.394  12
   7  -1  -6 3021.29 430.484  12
   7   1  -5 11245.7 825.933  21
   7   1  -5 10433.1 863.365   8
   7  -1  -5 10482.2 858.005   8
   7   1  -5 11627.8 822.755  12
   7  -1  -5 11148.3 810.803  12
   7   1  -4 4975.86 550.979  21
   7   1  -4 4899.51 595.435   8
   7  -1  -4 3823.95 535.926   8
   7   1  -4 4331.25 509.623  12
   7  -1  -4 5027.23 572.146  12
   7   1  -3 7181.56 662.862  21
   7  -1  -3 5179.65 1160.07   9
   7   1  -3 6972.12 1235.67   9
   7   1  -3 6703.06 696.046   8
   7  -1  -3 6046.84 649.690   8
   7  -1  -3 6546.64 633.191  12
   7   1  -2 1645.75 315.713  21
   7  -1  -2 448.108 433.819   9
   7   1  -2 497.302 372.363   9
   7   1  -2 818.805 290.360   8
   7  -1  -2 799.952 326.450   8
  -7   1   1 19688.9 2084.98   1
   7   1  -1 23111.7 1156.33  21
  -7  -1   1 20959.2 2185.04   1
   7  -1  -1 24383.1 2370.63   9
   7   1  -1 21125.2 1186.80   8
   7  -1  -1 20102.3 1152.96   8
   7   1   0-322.799 190.002  21
   7  -1   0 445.842 459.613   9
  -7   1   0-410.882 377.763  19
   7   1   0 235.796 202.949   8
   7  -1   0 237.317 209.544   8
  -7  -1   0-319.028 332.808   1
   7   1   1-85.9181 139.070  21
   7   1   1 463.329 238.167   8
   7  -1   1 437.717 271.818   8
  -7  -1  -1 165.043 404.298   1
   7   1   2 619.053 309.694   8
   7  -1   2 189.410 223.239   8
   7   1   3 1912.93 405.201   8
   7  -1   3 1678.97 375.292   8
   7   1   4 217.445 221.521   8
   7  -1   4 514.703 272.122   8
   7  -1   5 2195.51 375.789   8
  -7  -1  -5 2866.33 366.975  13
  -7   1  -6-36.5592 173.026   4
   7   1   6-85.5472 146.874   8
   7  -1   6-45.0461 152.237   8
  -7   1  -7 63.5896 129.794   4
  -7  -1  -7 33.9474 139.199   4
   7   1   7 80.4005 114.289   8
   7  -1   7 306.758 145.751   8
   7   2  -9 31.5985 90.7038  12
   7  -2  -9 10.3663 95.0054  12
   7  -2  -8 169.963 135.701  12
   7   2  -8 91.9783 116.316  12
   7   2  -7 344.065 199.648  12
   7  -2  -7 200.488 191.387  12
   7   2  -7 330.425 180.791  21
   7   2  -6 94.5241 164.613  12
   7  -2  -6 92.4903 160.318  12
   7   2  -6 333.384 224.606   8
   7  -2  -6 221.497 210.290   8
   7   2  -6-29.2551 152.288  21
   7   2  -5-172.009 172.447  12
   7  -2  -5 33.0850 173.291  12
   7   2  -5 131.685 140.915  21
   7   2  -5-28.9576 170.940   8
   7  -2  -5 480.683 268.028   8
   7   2  -5 58.8875 216.553  16
   7   2  -4 1877.66 368.924  21
   7  -2  -4 1482.75 338.675  12
   7   2  -4 1743.12 377.465   8
   7  -2  -4 1799.02 410.532   8
   7   2  -4 1864.59 354.293  16
   7   2  -3 14140.8 932.890  21
   7  -2  -3 14840.6 1901.36   9
   7   2  -3 16012.5 2029.85   9
   7   2  -3 13756.4 968.795   8
   7  -2  -3 12645.7 938.305   8
   7   2  -3 13135.2 841.864  16
   7  -2  -3 13362.7 885.063  12
  -7  -2   2 433.981 384.985   1
   7   2  -2 537.298 229.261  21
   7   2  -2 600.406 275.785   8
   7  -2  -2 434.148 251.643   8
  -7  -2   1 2534.94 764.646   1
   7   2  -1 2239.15 431.249  21
   7  -2  -1 1692.87 626.511   9
   7   2  -1 3126.06 474.327   8
   7  -2  -1 2309.63 471.946   8
   7   2   0 1517.23 344.210  21
  -7   2   0 1639.04 673.472  19
   7   2   0 1183.91 337.069   8
   7  -2   0 1327.98 348.182   8
  -7  -2   0 536.945 389.180   1
   7   2   1-60.4205 149.576  21
  -7   2  -1-868.548 781.964  19
   7   2   1-33.2433 188.268   8
   7  -2   1 269.187 212.100   8
  -7  -2  -1 153.601 562.404   1
   7   2   2 569.484 257.238   8
   7  -2   2 504.013 265.635   8
   7   2   3 2751.62 471.179   8
   7  -2   3 2186.52 446.424   8
   7   2   4 109.880 205.792   8
   7  -2   4 28.7641 169.155   8
  -7   2  -5 77.4672 219.400   4
   7   2   5 200.845 202.201   8
   7  -2   5-17.9560 183.934   8
  -7  -2  -5-406.433 194.887  13
  -7   2  -6-11.9273 156.719   4
   7   2   6 125.187 139.540   8
   7  -2   6 53.2464 150.807   8
  -7  -2  -6 450.180 164.553  13
  -7   2  -7-300.813 135.404   4
  -7  -2  -7 58.9450 120.283   4
   7   2   7 117.388 115.315   8
   7  -2   7 84.4923 117.601   8
   7   3  -9 78.6012 93.4006  12
   7  -3  -9 228.393 109.409  12
   7  -3  -8 470.863 179.349  12
   7   3  -8 646.504 195.268  12
   7   3  -7 18.6756 141.310  12
   7  -3  -7 62.7056 145.079  12
   7   3  -7 201.549 168.682  21
   7   3  -6 6287.01 622.154  21
   7  -3  -6 6909.94 669.952   8
   7   3  -6 6693.35 660.913   8
   7   3  -6 6324.08 595.286  16
   7   3  -6 7802.10 653.867  12
   7  -3  -6 6639.83 626.433  12
   7   3  -5 850.344 262.958  12
   7  -3  -5 604.176 238.682  12
   7   3  -5 1114.49 300.780  21
   7   3  -5 742.854 265.863   8
   7  -3  -5 626.995 273.799   8
   7   3  -5 704.221 275.293  16
   7  -3  -4 1512.01 326.547  12
   7   3  -4 1630.44 331.966  21
   7   3  -4 1953.25 419.143   8
   7  -3  -4 1704.54 358.558   8
   7   3  -4 1730.82 353.453  16
   7   3  -3-135.045 172.577  21
   7  -3  -3 599.419 749.237   9
   7   3  -3 1049.17 572.624   9
   7   3  -3 129.670 211.161   8
   7  -3  -3 536.431 275.769   8
   7   3  -3 184.951 190.477  16
  -7  -3   2 9771.77 1508.31   1
   7   3  -2 10871.3 823.710  21
   7  -3  -2 11583.3 1683.26   9
   7   3  -2 10417.8 843.094   8
   7  -3  -2 11748.8 884.112   8
   7   3  -1 5480.73 606.535  21
  -7  -3   1 3999.98 993.739   1
   7  -3  -1 6001.66 1213.60   9
   7   3  -1 5135.69 618.133   8
   7  -3  -1 5246.96 619.178   8
  -7  -3   0 2807.72 815.908   1
   7   3   0 1650.05 372.781  21
  -7   3   0 3223.33 872.374  19
   7   3   0 1781.49 375.586   8
   7  -3   0 1703.19 371.917   8
   7   3   1 59.7804 203.658  21
   7   3   1 40.3495 192.413   8
   7  -3   1-108.065 163.313   8
  -7  -3  -1 622.701 459.526   1
   7   3   2 434.122 247.489   8
   7  -3   2 203.799 192.983   8
   7   3   3 4423.11 568.607   8
   7  -3   3 4444.17 572.985   8
  -7   3  -3 5373.04 525.289   4
  -7   3  -4 180.615 199.035   4
   7   3   4-212.032 223.604   8
   7  -3   4-82.7424 210.298   8
  -7   3  -5-1.56050 209.894   4
   7   3   5 16.0601 189.959   8
   7  -3   5 79.9043 168.005   8
  -7   3  -6 453.475 204.009   4
   7   3   6 223.696 174.549   8
   7  -3   6 222.269 178.014   8
  -7  -3  -6 74.2049 106.425  13
  -7   3  -7 502.429 136.218   4
  -7  -3  -7 527.039 131.243   4
   7   3   7 85.0165 93.7564   8
   7  -3   7 243.731 93.4894   8
   7  -4  -8 733.088 188.065  12
   7   4  -8 699.856 186.623  12
   7  -4  -7 993.332 254.796  12
   7   4  -7 982.322 258.526  21
   7   4  -7 1060.86 264.967  12
   7   4  -6 4392.87 538.429  21
   7  -4  -6 4785.59 572.364   8
   7   4  -6 4816.61 538.046   8
   7   4  -6 4017.21 491.531  16
   7   4  -6 4898.74 512.773  12
   7  -4  -6 4253.97 498.159  12
   7  -4  -5 61.1011 182.560  12
   7   4  -5 105.743 185.676  21
   7   4  -5 160.524 166.496   8
   7  -4  -5 41.7901 165.471   8
   7   4  -5-100.470 172.951  16
   7   4  -4 3264.94 483.879  21
   7   4  -4 3012.79 479.505   8
   7  -4  -4 4081.96 541.350   8
   7   4  -4 3418.48 460.197  16
   7  -4  -4 2734.76 422.274  12
   7   4  -3-154.730 193.855  21
   7   4  -3 186.281 209.803   8
   7  -4  -3-133.981 255.958   8
   7   4  -3-100.931 181.423  16
   7   4  -2 68722.1 2079.63  21
  -7  -4   2 72532.4 4139.67   1
   7   4  -2 77332.7 2226.14   8
   7  -4  -2 72402.5 2154.34   8
   7   4  -1-384.353 256.289  21
  -7  -4   1 18.1559 429.973   1
   7   4  -1-206.129 217.186   8
   7  -4  -1-325.209 294.913   8
   7  -4  -1 7.30826 240.333   6
  -7  -4   0-372.628 420.490   1
   7   4   0 320.917 238.174  21
   7   4   0-90.9784 223.095   8
   7  -4   0-169.594 200.423   8
   7   4   1 540.141 257.264  21
   7   4   1 461.880 285.645   8
   7  -4   1 528.842 226.832   8
   7   4   2 1229.18 336.664   8
   7  -4   2 1218.12 331.828   8
  -7   4  -3 731.877 273.559   4
   7   4   3 909.876 297.261   8
   7  -4   3 1055.11 322.964   8
  -7  -4  -3 1134.15 261.187   7
  -7   4  -4 262.545 194.097   4
   7   4   4 37.4706 219.541   8
   7  -4   4 534.714 262.986   8
  -7   4  -5 524.359 232.434   4
   7   4   5 401.085 202.760   8
   7  -4   5 597.416 232.320   8
  -7   4  -6 328.182 164.010   4
   7   4   6 64.9489 149.262   8
   7  -4   6 140.817 136.503   8
   7  -5  -8-211.942 125.505  12
   7   5  -8-94.2586 123.691  12
   7  -5  -7 190.721 166.592  12
   7   5  -7 110.796 163.051  21
   7   5  -7-133.495 159.298  12
   7   5  -6 313.237 198.882  21
   7  -5  -6 36.5803 161.164   8
   7   5  -6-44.2366 144.371   8
   7  -5  -6 116.491 162.582  12
   7   5  -6 5.42571 145.074  16
   7   5  -6 177.253 175.579  12
   7  -5  -5 469.030 232.796  12
   7   5  -5 156.014 192.475  21
   7   5  -5 143.542 168.735   8
   7  -5  -5 355.260 212.516   8
   7   5  -5-4.86698 181.831  16
   7  -5  -4 37.4280 146.797  12
   7   5  -4 91.4722 162.878  21
   7   5  -4 444.766 241.908   8
   7  -5  -4 245.693 121.425   8
   7   5  -4 24.5990 141.664  16
   7   5  -3 889.651 280.418  21
   7   5  -3 1301.83 313.339   8
   7  -5  -3 1349.37 320.900   8
   7   5  -3 1230.60 268.393  16
   7   5  -2 8630.51 746.178  21
   7  -5  -2 8987.03 790.424   6
   7   5  -2 9997.56 822.344   8
   7  -5  -2 8362.34 743.181   8
   7   5  -1 13032.6 922.683  21
   7  -5  -1 13275.9 971.338   6
  -7  -5   1 14081.1 1980.41   1
   7   5  -1 15485.2 1001.56   8
   7  -5  -1 15742.7 1006.89   8
   7   5   0 591.932 261.931  21
   7   5   0 1341.22 388.297   8
   7  -5   0 1004.06 332.035   8
   7  -5   0 879.172 323.970   6
   7   5   1 1038.38 344.931  21
   7   5   1 1786.97 402.716   8
   7  -5   1 1585.08 404.657   8
   7   5   2 10.5118 183.839   8
   7  -5   2 603.088 254.121   8
   7   5   3 8974.23 752.058   8
   7  -5   3 10335.6 811.093   8
  -7  -5  -3 11032.9 784.342   7
  -7   5  -3 9534.50 696.198   4
  -7   5  -4 993.857 268.392   4
   7   5   4 1529.76 325.054   8
   7  -5   4 1696.87 339.703   8
  -7  -5  -4 1517.79 286.207   7
  -7   5  -5 25.4056 151.036   4
   7   5   5 339.224 183.523   8
   7  -5   5 113.046 161.695   8
   7   5   6-98.6247 116.892   8
   7  -5   6 16.7743 115.498   8
   7  -6  -8 27.1150 84.0354  12
   7  -6  -7-127.183 147.006  12
   7   6  -7 15.3693 142.429  21
   7   6  -7 101.930 149.962  16
   7  -6  -7 15.8389 100.055  15
   7   6  -7-67.3665 141.380  12
   7  -6  -6 179.122 180.466  12
   7   6  -6 332.143 228.417  21
   7   6  -6 189.278 184.344  16
   7  -6  -5-5.38474 181.412  12
   7   6  -5-60.0054 182.503  21
   7  -6  -5 64.1352 146.096   8
   7   6  -5-49.3035 153.646   8
   7   6  -5-10.3833 141.040  16
   7  -6  -4 382.149 211.626  12
   7   6  -4 206.671 180.820  21
   7   6  -4 638.872 259.207   8
   7  -6  -4 769.218 253.447   8
   7   6  -4 206.812 196.678  16
   7   6  -3 3465.91 484.500  21
   7  -6  -3 3143.02 483.896   6
   7   6  -3 3894.67 504.290   8
   7  -6  -3 4173.52 517.197   8
   7   6  -3 3733.73 461.338  16
   7   6  -2 6568.83 666.627  21
   7  -6  -2 6075.84 668.078   6
   7   6  -2 7625.56 712.841   8
   7  -6  -2 6875.87 701.613   8
   7   6  -1 8512.02 760.423  21
   7  -6  -1 7741.32 743.656   6
   7   6  -1 8897.49 751.132   8
   7  -6  -1 8932.66 765.671   8
   7   6   0 2971.78 473.785  21
   7   6   0 2220.90 434.519   8
   7  -6   0 2673.10 464.395   8
   7  -6   0 2566.86 448.788   6
   7   6   1-80.2910 191.942  21
   7   6   1 228.083 213.633   8
   7  -6   1 30.5947 195.083   8
   7   6   2 4527.21 566.458  21
   7   6   2 5543.35 614.727   8
   7  -6   2 6186.46 621.262   8
  -7   6  -3 1544.40 328.811   4
   7   6   3 1453.93 333.872   8
   7  -6   3 1562.22 354.611   8
  -7   6  -4 171.181 177.958   4
   7   6   4-248.543 195.092   8
   7  -6   4 81.9027 181.418   8
  -7  -6  -4 236.706 141.171   7
  -7   6  -5 189.895 168.790   4
   7   6   5-149.525 181.986   8
   7  -6   5 202.329 170.451   8
   7   6   6 88.5863 132.253  21
   7  -6   6 295.802 150.504   6
  -7   6  -6 337.679 155.916   4
   7  -7  -8 52.4015 93.1503  12
   7  -7  -7 491.799 166.339  12
   7   7  -7 533.262 187.358  21
   7   7  -7 300.699 169.530  16
   7  -7  -7-121.857 119.872  15
   7  -7  -6 831.170 239.463  12
   7   7  -6 1108.56 277.415  21
   7   7  -6 974.990 254.314  16
   7   7  -5 3201.24 454.991  21
   7   7  -5 2344.90 366.227  16
   7  -7  -5 2440.59 402.115  12
   7  -7  -4 151.326 163.913  12
   7   7  -4-9.24488 75.2038  21
   7   7  -3-30.9707 139.546  21
   7  -7  -3 83.3332 212.059   6
   7   7  -3-134.590 173.921  16
   7   7  -2 6889.42 674.619  21
   7  -7  -2 6470.58 673.135   6
   7   7  -1 24.2928 140.069  21
   7  -7  -1-70.4952 204.091   6
   7   7   0 1036.43 318.966  21
   7  -7   0 985.092 313.995   6
   7   7   0 842.194 270.682   2
   7   7   1 1579.11 361.771  21
   7  -7   1 1723.56 382.198   6
   7   7   2 1444.86 338.971  21
   7  -7   2 1164.02 328.891   6
   7   7   3 108.189 162.193  21
  -7   7  -3 154.761 198.573   4
   7   7   4 386.384 184.293  21
  -7  -7  -4 527.932 177.255   7
  -7   7  -4 918.778 267.310   4
   7   7   5 59.5783 120.614  21
   7  -7   5 2.45393 127.846   6
  -7   7  -5-160.035 164.658   4
   7   7   6 132.219 111.261  21
   7  -7   6 65.7353 108.356   6
  -7   7  -6-164.145 108.146   5
   7  -8  -7 205.223 141.263  12
   7   8  -7 516.409 172.835  21
   7   8  -7 238.296 142.332  16
   7  -8  -7 214.067 129.112  15
   7  -8  -6-48.5809 124.468  12
   7   8  -6 205.050 146.803  21
   7   8  -6 7.30543 161.212  16
   7  -8  -5 57.1778 143.174  12
   7   8  -5-37.8931 124.942  21
   7   8  -5 131.863 159.351  16
   7   8  -4-17.7339 116.778  21
   7  -8  -4 79.6271 153.008  12
   7  -8  -4 112.071 206.927   6
   7   8  -4 46.2621 142.052  16
   7   8  -3 1234.81 301.738  21
   7  -8  -3 790.933 280.691   6
   7   8  -3 1456.30 300.301  16
   7   8  -2 4325.04 520.378  21
   7  -8  -2 4090.38 552.564   6
   7   8  -1 89.7841 171.362  21
   7  -8  -1-27.2640 138.594   6
   7   8  -1 290.046 211.697   2
   7   8   0 451.761 206.737  21
   7  -8   0 550.071 241.766   6
   7   8   0 797.109 264.011   2
   7   8   1 1268.87 324.970  21
   7  -8   1 1351.17 354.881   6
   7   8   1 1642.26 354.467   2
   7   8   2 175.118 179.405  21
   7  -8   2 267.649 206.186   6
   7   8   3 132.383 181.771  21
   7  -8   3 437.658 219.164   6
  -7   8  -3 157.234 211.011   4
   7   8   4 49.5980 142.092  21
   7  -8   4-126.327 174.289   6
  -7  -8  -4 272.045 133.132   7
  -7   8  -4 7.76712 145.020   4
   7   8   5 107.561 122.050  21
   7  -8   5 137.462 131.300   6
   7   8   6 24.6584 87.8794  21
   7  -9  -7-73.2766 100.499  12
   7  -9  -7-5.96040 88.3854  15
   7  -9  -6 221.699 157.379  12
   7   9  -6 250.209 173.684  21
   7   9  -6 384.996 190.391  16
   7   9  -5 1908.15 337.947  21
   7   9  -5 2305.00 329.824  16
   7  -9  -5 1984.48 339.350  12
   7   9  -4 92.0339 159.251  21
   7  -9  -4-151.230 171.644  12
   7  -9  -4 191.596 166.257   6
   7   9  -4 37.8349 157.158  16
   7   9  -3 426.711 206.282  21
   7  -9  -3 508.887 230.364   6
   7   9  -3-54.5036 153.831  16
   7   9  -2 3251.10 468.896  21
   7  -9  -2 3332.92 506.292   6
   7   9  -1 1958.82 375.407  21
   7  -9  -1 2046.85 406.983   6
   7   9  -1 2315.56 394.265   2
   7   9   0 1789.72 369.745  21
   7  -9   0 1646.35 374.401   6
   7   9   0 2079.70 381.059   2
  -7   9   0 2160.54 368.332   5
   7   9   1 720.226 277.228  21
   7  -9   1 551.975 258.628   6
   7   9   1 1195.02 295.395   2
   7   9   2 1833.85 350.926  21
   7  -9   2 1535.68 356.342   6
   7   9   3 260.436 190.193  21
   7  -9   3-99.3930 165.875   6
   7   9   4 118.929 161.359  21
   7  -9   4-75.1949 138.286   6
  -7  -9  -4 96.8420 93.0749   7
   7   9   5 19.0617 100.415  21
   7  -9   5 191.937 123.536   6
  -7   9  -5-58.0850 119.053   5
   7 -10  -6 266.214 130.068  12
   7  10  -6 69.6106 122.913  21
   7  10  -6 313.790 145.234  16
   7 -10  -5 133.746 135.347  12
   7  10  -5 80.5534 137.632  21
   7 -10  -5 103.212 137.022   6
   7  10  -5 226.158 148.734  16
   7  10  -4 245.558 166.005  21
   7 -10  -4 163.237 163.922  12
   7 -10  -4 501.121 210.815   6
   7  10  -4 251.164 177.330  16
   7  10  -3-16.0777 151.796  21
   7 -10  -3 108.899 190.284   6
   7  10  -3 46.0145 117.741  16
   7  10  -2-76.5704 129.346  21
   7 -10  -2 78.0894 152.474   6
   7  10  -1-174.221 180.411  21
   7 -10  -1 81.7757 194.455   6
   7  10  -1 175.500 162.539   2
   7  10   0 8.47395 130.578  21
   7 -10   0-179.489 183.885   6
   7  10   0 205.836 188.327   2
  -7  10   0 144.212 159.580   5
   7  10   1 818.936 247.185  21
   7 -10   1 767.312 277.728   6
   7  10   1 611.387 248.151   2
  -7  10  -1 799.306 247.972   5
   7  10   2 405.328 202.373  21
   7 -10   2 844.581 276.619   6
  -7  10  -2 502.831 214.243   5
   7  10   3 264.438 158.636  21
   7 -10   3 81.5806 138.568   6
  -7  10  -3-85.6672 175.941   5
   7  10   4 183.614 137.231  21
   7 -10   4 330.367 162.613   6
  -7  10  -4 255.079 160.720   5
   7  10   5 127.482 95.0861  21
  -7  10  -5 244.243 112.372   5
   7 -11  -6 96.9123 99.9931  12
   7  11  -6 202.874 100.605  21
   7 -11  -6-10.7565 110.043  15
   7 -11  -5 789.996 197.885  12
   7  11  -5 519.322 161.270  21
   7 -11  -5 364.764 129.676   6
   7  11  -5 891.679 194.223  16
   7  11  -4 524.205 188.111  21
   7 -11  -4 160.162 162.826  12
   7 -11  -4 309.266 162.923   6
   7  11  -4 310.710 158.618  16
   7  11  -3 486.085 205.110  21
   7 -11  -3 369.217 191.649   6
   7  11  -3 663.751 181.061  16
   7  11  -2 1217.40 277.752  21
   7 -11  -2 867.366 278.791   6
   7  11  -1 1088.06 269.905  21
   7 -11  -1 952.274 283.097   6
   7  11   0 316.265 187.983  21
   7 -11   0 173.926 175.073   6
   7  11   0 75.6067 170.882   2
  -7  11   0-60.7026 121.858   5
   7  11   1 223.782 156.254  21
   7 -11   1 167.952 197.817   6
   7  11   1 178.067 148.257   2
  -7  11  -1-94.6254 156.719   5
   7  11   2 312.999 151.764  21
   7 -11   2 157.952 159.358   6
  -7  11  -2 433.067 199.726   5
   7  11   3 358.486 168.124  21
   7 -11   3 290.858 173.139   6
  -7  11  -3 495.423 174.010   5
   7 -11   4 1467.50 213.155   6
  -7  11  -4 1915.99 245.599   5
   7 -12  -5 104.750 110.133  12
   7  12  -5 74.7107 94.9763  21
   7  12  -5 92.2891 108.429  16
   7  12  -4 647.958 187.176  21
   7 -12  -4 395.115 162.737  12
   7 -12  -4 424.238 156.280   6
   7  12  -4 429.130 155.193  16
   7  12  -3 213.167 125.047  21
   7 -12  -3 146.690 152.434   6
   7  12  -2 63.1743 129.426  21
   7 -12  -2 227.792 177.150   6
   7  12  -1 1133.95 254.508  21
   7 -12  -1 992.526 269.260   6
   7  12   0 262.616 170.501  21
   7 -12   0 302.276 172.113   6
  -7  12   0 387.352 178.679   5
   7  12   1 253.426 133.190  21
   7 -12   1-3.44865 163.810   6
  -7  12  -1 67.1797 141.435   5
   7  12   2 748.496 178.945  21
   7 -12   2 208.661 171.909   6
  -7  12  -2 290.002 151.517   5
   7  12   3 256.866 108.512  21
   7 -12   3 176.702 136.622   6
  -7  12  -3 124.283 114.469   5
   7  13  -4 13.1741 88.5305  21
   7 -13  -4 65.4207 98.6909  12
   7 -13  -4-24.2997 91.0266   6
   7 -13  -3 104.190 119.179  12
   7 -13  -3-44.9401 124.442   6
   7  13  -3-68.1314 111.294  21
   7  13  -2 1849.51 247.816  21
   7 -13  -2 1584.68 279.275   6
   7  13  -1-33.8399 111.868  21
   7 -13  -1 24.2480 118.060   6
   7  13   0-2.79863 114.478  21
   7 -13   0 11.1256 136.048   6
   7  13   1-1.94954 85.2271  21
   7 -13   1-22.1439 132.169   6
  -7  13  -1-17.9057 107.721   5
   7 -13   2-56.7685 91.9796   6
  -7  13  -2 105.261 122.536   5
   7 -14  -3 216.652 89.8894  12
   7 -14  -3 227.697 106.543   6
   7 -14  -2-63.4741 105.618   6
   7 -14  -1-45.9067 114.643   6
   7 -14   0 316.173 138.847   6
   7 -14   1 25.1769 90.2780   6
   8   0  -8 1903.34 239.835  12
   8   0  -7 98.9994 141.979  12
   8   0  -6 3149.47 444.111   8
   8   0  -6 3141.94 392.817  12
   8   0  -5 106.441 157.866  12
   8   0  -5-199.694 183.576   8
   8   0  -4 905.126 272.772  12
   8   0  -4 804.229 288.208   8
   8   0  -3-193.059 244.634   8
   8   0  -2 49041.7 1835.09   8
   8   0  -1-164.127 252.516   8
   8   0   0 8154.06 776.960   8
   8   0   1 139.651 222.289   8
   8   0   2 4428.05 556.784   8
   8   0   3 338.621 226.689   8
   8   0   4 1070.00 319.213   8
  -8   0  -5 336.208 168.962   4
   8   0   5 109.724 161.648   8
   8   0   6 1427.62 217.977   8
   8  -1  -8 387.941 138.691  12
   8   1  -8 516.268 147.633  12
   8   1  -7 1356.59 252.497  12
   8  -1  -7 1245.35 257.498  12
   8   1  -6 699.701 212.264  12
   8  -1  -6 558.347 212.073  12
   8   1  -6 706.460 212.922  21
   8  -1  -6 354.384 181.917   8
   8   1  -6 382.965 224.093   8
   8   1  -5 506.552 221.460  12
   8  -1  -5 855.551 255.443  12
   8   1  -5 491.101 198.024  21
   8   1  -5 662.344 268.994   8
   8  -1  -5 763.594 271.790   8
   8  -1  -4-29.2798 115.842  12
   8   1  -4 64.6736 153.910  21
   8   1  -4 247.059 223.759   8
   8  -1  -4-29.6476 129.038   8
   8   1  -3 9373.06 728.190  21
   8   1  -3 8325.74 774.169   8
   8  -1  -3 7915.13 752.135   8
   8   1  -2-152.204 179.238  21
   8   1  -2 313.684 265.640   8
   8  -1  -2 343.004 237.422   8
   8   1  -1 1903.39 426.831   8
   8  -1  -1 1615.92 395.816   8
   8   1   0 2832.47 425.556  21
   8   1   0 2264.36 436.612   8
   8  -1   0 2405.08 428.848   8
   8   1   1 1175.83 316.271  21
   8   1   1 901.536 332.092   8
   8  -1   1 514.223 264.419   8
   8   1   2 2779.59 412.981  21
   8   1   2 1814.60 411.035   8
   8  -1   2 1849.89 405.489   8
   8   1   3 479.257 193.244  21
   8   1   3 157.831 164.574   8
   8  -1   3 250.186 225.308   8
   8   1   4 492.216 208.542  21
   8   1   4 609.359 206.809   8
   8  -1   4 399.763 188.724   8
  -8   1  -5-182.052 153.413   4
   8   1   5 140.248 136.387  21
  -8  -1  -5-32.0175 132.847   4
   8   1   5 83.9232 147.370   8
   8  -1   5 156.725 163.895   8
   8   1   6 450.789 144.370   8
   8  -1   6 511.177 153.614   8
   8  -2  -8 194.066 119.434  12
   8   2  -8-0.38054 95.0150  12
   8   2  -7 711.828 195.941  12
   8  -2  -7 738.653 199.620  12
   8   2  -6 54.3028 145.740  12
   8  -2  -6-63.4740 162.354  12
   8   2  -6-28.3437 73.0078  21
   8  -2  -6-97.8892 156.616   8
   8   2  -6-199.447 195.482   8
   8  -2  -5 231.236 174.905  12
   8   2  -5-56.0802 114.369  21
   8   2  -5-13.7474 166.415   8
   8  -2  -5 491.971 217.506   8
   8  -2  -4-54.1057 134.067  12
   8   2  -4-221.594 192.995  21
   8   2  -4 251.978 221.427   8
   8  -2  -4-328.605 244.656   8
   8  -2  -3 1836.10 339.248  12
   8   2  -3 1820.99 374.725  21
   8   2  -3 1819.28 412.542   8
   8  -2  -3 1458.79 360.571   8
   8   2  -2 4063.40 506.627  21
   8   2  -2 4206.26 565.272   8
   8  -2  -2 3527.47 522.231   8
   8   2  -1 3730.82 507.125  21
   8   2  -1 3454.48 533.183   8
   8  -2  -1 3485.59 519.369   8
   8   2   0-103.465 179.366  21
   8   2   0 256.100 223.234   8
   8  -2   0 1.25807 213.431   8
   8  -2   0 8.13426 194.518   6
   8   2   1 863.707 264.858  21
   8   2   1 630.291 303.326   8
   8  -2   1 636.796 279.839   8
   8   2   2 1781.68 365.921  21
   8   2   2 1601.63 358.361   8
   8  -2   2 1272.57 347.243   8
   8   2   3 1278.32 298.157  21
   8   2   3 1346.71 304.189   8
   8  -2   3 1162.36 328.864   8
   8   2   4-123.427 158.531  21
   8   2   4 20.2133 183.219   8
   8  -2   4-115.039 168.082   8
  -8   2  -5 1233.42 214.077   4
   8   2   5 978.919 216.367  21
  -8  -2  -5 1329.27 221.419   4
   8   2   5 724.926 208.883   8
   8  -2   5 758.159 231.224   8
   8   2   6 109.989 114.621   8
   8  -2   6 73.5114 100.655   8
   8  -3  -8 89.3191 102.675  12
   8  -3  -7 919.542 227.299  12
   8   3  -7 896.829 210.167  12
   8   3  -6 67.1356 165.487  12
   8  -3  -6-107.513 156.068  12
   8   3  -6 48.9065 146.061  21
   8  -3  -6 116.845 169.659   8
   8   3  -6 1.92752 131.712   8
   8   3  -5 3745.75 478.411  21
   8   3  -5 4675.23 553.772   8
   8  -3  -5 4132.51 504.748   8
   8  -3  -5 3363.99 441.317  12
   8  -3  -4-114.886 165.867  12
   8   3  -4-191.212 160.346  21
   8   3  -4 52.1278 139.203   8
   8  -3  -4-5.91830 121.056   8
   8  -3  -3-64.4820 164.584  12
   8   3  -3 37.8190 149.229  21
   8   3  -3 474.574 211.751   8
   8  -3  -3-132.157 202.837   8
   8   3  -2 2920.89 444.013  21
   8   3  -2 2172.79 426.064   8
   8  -3  -2 2295.62 438.899   8
   8  -3  -2 2884.79 432.679  12
   8   3  -1 12516.6 895.675  21
   8   3  -1 13020.3 936.604   8
   8  -3  -1 11753.8 902.558   8
   8   3   0 690.032 246.493  21
   8   3   0 250.869 260.329   8
   8  -3   0 609.022 261.990   8
   8  -3   0 1196.83 311.668   6
   8   3   1 592.130 258.185  21
   8   3   1 1049.83 322.660   8
   8  -3   1 1099.87 322.997   8
   8   3   2 2659.18 426.801  21
   8   3   2 2574.41 444.105   8
   8  -3   2 2785.33 461.987   8
   8   3   3 77.4853 155.017  21
   8   3   3 177.352 207.202   8
   8  -3   3 31.1377 168.268   8
   8   3   4 296.893 162.725  21
   8   3   4 214.998 166.227   8
   8  -3   4-93.6183 170.687   8
  -8   3  -5 290.894 141.629   4
   8   3   5 59.0947 118.004  21
   8   3   5 136.194 136.306   8
   8  -3   5 40.7494 124.682   8
   8  -3   6 617.163 142.183   6
   8  -4  -8-83.0902 100.953  12
   8  -4  -7 204.374 138.930  12
   8   4  -7-19.1019 118.367  21
   8   4  -6 2461.02 359.199  21
   8  -4  -6 2601.46 388.656   8
   8   4  -6 2623.36 369.684   8
   8  -4  -6 2549.79 354.262  12
   8  -4  -5 180.434 169.935  12
   8   4  -5-140.282 150.811  21
   8   4  -5 85.7377 148.788   8
   8  -4  -5 34.3041 149.698   8
   8  -4  -4 197.388 182.876  12
   8   4  -4 259.734 190.171   8
   8   4  -4 104.665 128.758  21
   8  -4  -4-99.5563 148.405   8
   8  -4  -3 569.673 237.350  12
   8   4  -3 541.815 238.071  21
   8   4  -3 1063.41 311.266   8
   8  -4  -3 592.274 226.781   8
   8   4  -2 21119.7 1139.96  21
   8   4  -2 21788.1 1192.93   8
   8  -4  -2 20498.1 1165.10   8
   8   4  -1 1652.73 355.804  21
   8  -4  -1 1492.56 351.821   6
   8   4  -1 859.244 328.231   8
   8  -4  -1 1641.70 369.673   8
   8   4   0 73.8619 187.469  21
   8   4   0 72.5952 209.188   8
   8  -4   0-161.409 270.898   8
   8  -4   0-81.1505 171.500   6
   8   4   1-85.0167 188.679  21
   8   4   1-390.832 253.239   8
   8  -4   1-78.5548 197.632   8
   8   4   2 1509.57 351.838  21
   8   4   2 1299.46 324.230   8
   8  -4   2 1627.86 376.478   8
   8   4   3 429.420 213.922  21
   8   4   3 381.505 213.511   8
   8  -4   3 233.504 181.503   8
   8   4   4 2651.22 360.332  21
   8   4   4 2149.84 355.595   8
   8  -4   4 2463.42 377.528   8
   8   4   5 430.257 166.736  21
   8   4   5 229.464 145.168   8
   8  -4   5 476.322 175.099   8
  -8   4  -5 325.104 151.455   4
   8  -5  -7-17.2676 101.580  12
   8   5  -7 336.319 140.835  21
   8   5  -6 1792.60 302.787  21
   8  -5  -6 2277.85 334.537  12
   8  -5  -5 776.606 246.459  12
   8   5  -5 804.698 251.741  21
   8   5  -5 531.945 217.122   8
   8  -5  -5 1183.05 288.949   8
   8  -5  -4 801.352 260.378  12
   8   5  -4 1455.22 321.687  21
   8   5  -4 1185.23 310.986   8
   8  -5  -4 1503.50 304.386   8
   8   5  -4 1378.48 293.975  16
   8  -5  -3-85.7870 166.918  12
   8   5  -3-34.7015 143.052  21
   8   5  -3-78.0807 167.195   8
   8  -5  -3 94.5873 182.242   8
   8   5  -2 2723.47 425.923  21
   8   5  -2 3057.27 470.912   8
   8  -5  -2 3167.95 476.286   8
   8   5  -1 739.838 263.835  21
   8  -5  -1 575.711 261.455   6
   8   5  -1 299.764 259.441   8
   8  -5  -1 682.839 279.291   8
   8   5   0 160.150 153.451  21
   8   5   0 335.340 238.286   8
   8  -5   0 435.551 235.423   8
   8  -5   0 449.136 246.097   6
   8   5   1 109.169 190.826  21
   8   5   1 1.09801 204.273   8
   8  -5   1 174.859 214.718   8
   8  -5   1 165.177 170.114   6
   8   5   2 766.535 240.795  21
   8   5   2 1279.10 316.617   8
   8  -5   2 1310.30 305.950   8
   8   5   3 573.222 222.203  21
   8   5   3 366.677 217.770   8
   8  -5   3 926.848 269.941   8
   8   5   4 410.590 187.214  21
   8   5   4-5.05808 148.457   8
   8  -5   4-56.1278 145.019   8
   8   5   5 10.1088 87.5040  21
   8   5   5 243.518 142.552   8
   8  -5   5 213.335 99.9861   8
   8  -5   5 108.504 117.274   6
   8  -6  -7 317.286 147.683  12
   8   6  -7 348.415 139.621  21
   8  -6  -6 1115.22 237.458  12
   8   6  -6 1088.85 252.075  21
   8  -6  -5 88.9800 141.409  12
   8   6  -5-74.2828 158.426  21
   8  -6  -5 183.850 158.244   8
   8   6  -5 53.9321 126.186   8
   8   6  -5-130.277 145.207  16
   8  -6  -4 484.546 222.317  12
   8   6  -4 384.163 198.722  21
   8   6  -4 852.007 261.928   8
   8  -6  -4 331.279 181.762   8
   8   6  -4 425.137 208.203  16
   8  -6  -3 853.895 255.212  12
   8   6  -3 1161.20 312.160  21
   8   6  -3 1169.08 300.208   8
   8  -6  -3 988.233 266.861   8
   8   6  -3 953.795 255.433  16
   8   6  -2 1312.71 301.041  21
   8  -6  -2 1338.59 333.496   6
   8   6  -2 1961.00 336.570   8
   8  -6  -2 1307.30 300.411   8
   8   6  -1 83.7355 182.564  21
   8  -6  -1-93.8588 161.685   6
   8   6  -1-86.9148 169.561   8
   8  -6  -1 258.320 211.631   8
   8   6   0 1796.82 364.308  21
   8  -6   0 1325.66 329.845   6
   8   6   0 1049.83 298.432   8
   8  -6   0 1777.91 359.936   8
   8   6   1 362.403 222.155  21
   8   6   1 636.951 284.470   8
   8  -6   1 789.493 245.740   8
   8  -6   1 257.812 214.389   6
   8   6   2-2.05951 162.478  21
   8   6   2-122.449 186.378   8
   8  -6   2 91.7895 195.797   8
   8  -6   2 1.12575 201.694   6
   8   6   3 123.297 167.210  21
   8   6   3 258.218 168.064   8
   8  -6   3 153.571 156.333   8
   8  -6   3-134.013 199.183   6
   8   6   4-127.333 140.939  21
   8  -6   4 284.042 147.015   8
   8  -6   4-65.7317 132.809   6
   8   6   5 293.675 128.491  21
   8  -6   5 228.845 134.397   6
   8  -7  -7 268.635 119.809  12
   8  -7  -6 192.020 148.362  12
   8   7  -6 227.663 139.974  21
   8  -7  -5 147.460 159.797  12
   8   7  -5 367.049 181.713  21
   8   7  -5 64.8827 139.297  16
   8  -7  -4-12.9546 138.241  12
   8   7  -4 34.4495 144.916  21
   8   7  -4 128.459 146.723  16
   8   7  -3-121.096 151.789  21
   8   7  -3 16.3313 161.280  16
   8   7  -2 378.085 201.270  21
   8  -7  -2 492.919 228.587   6
   8   7  -1 2565.54 405.896  21
   8  -7  -1 2317.36 417.697   6
   8   7   0 67.8502 183.246  21
   8  -7   0 121.159 186.537   6
   8   7   1-50.4443 190.285  21
   8  -7   1-25.0868 161.011   6
   8   7   2 1813.02 350.526  21
   8  -7   2 1947.84 373.669   6
   8   7   3 122.753 188.515  21
   8  -7   3 78.1785 135.477   6
   8   7   4 290.399 159.650  21
   8  -7   4 24.1478 132.994   6
   8   7   5 193.360 112.924  21
   8  -7   5 519.129 141.393   6
  -8   7  -5 494.686 142.290   5
   8  -8  -6 208.934 122.203  12
   8   8  -6 24.4836 114.528  21
   8  -8  -5 117.492 138.760  12
   8   8  -5 381.630 164.329  21
   8   8  -5-6.73713 132.599  16
   8  -8  -4 540.577 209.908  12
   8   8  -4 543.179 213.773  21
   8   8  -4 506.407 193.199  16
   8   8  -3 19.7219 150.788  21
   8  -8  -3 161.215 178.790   6
   8   8  -2 6616.21 606.819  21
   8  -8  -2 5753.15 589.064   6
   8   8  -1 1865.85 335.588  21
   8  -8  -1 1618.03 348.913   6
   8   8   0 836.994 264.360  21
   8  -8   0 822.814 281.992   6
   8   8   1 260.960 206.329  21
   8  -8   1 549.848 233.851   6
   8   8   2 2885.85 383.267  21
   8  -8   2 2860.91 415.703   6
   8   8   3 359.737 178.742  21
   8  -8   3 366.124 188.624   6
   8   8   4-21.6009 106.565  21
   8  -8   4 86.3819 153.579   6
   8  -9  -6 580.620 149.291  12
   8   9  -6 387.843 121.217  21
   8  -9  -6 179.592 99.8816  15
   8  -9  -5-83.5322 115.477  12
   8   9  -5 227.860 133.914  21
   8  -9  -4-52.1132 136.433  12
   8   9  -4-19.5351 143.316  21
   8   9  -4 93.9415 126.805  16
   8   9  -3-136.925 153.384  21
   8  -9  -3 5.06041 140.851  12
   8  -9  -3-211.291 168.900   6
   8   9  -2 1473.61 304.092  21
   8  -9  -2 1503.21 319.320   6
   8   9  -1 228.504 167.415  21
   8  -9  -1-4.00617 180.604   6
   8   9   0 170.360 171.164  21
   8  -9   0 175.604 155.076   6
   8   9   1 85.2132 160.961  21
   8  -9   1 99.0407 158.043   6
  -8   9  -1-81.9929 141.355   5
   8   9   2 463.634 189.608  21
   8  -9   2 110.519 145.949   6
  -8   9  -2-4.61944 125.614   5
   8   9   3 25.1592 122.184  21
   8  -9   3 29.0991 118.598   6
  -8   9  -3-55.5912 114.153   5
   8   9   4 95.6796 116.343  21
   8  -9   4 204.353 108.164   6
  -8   9  -4 36.7780 97.6382   5
   8 -10  -5 137.425 119.924  12
   8  10  -5 194.289 131.555  21
   8 -10  -4-93.8291 131.533  12
   8  10  -4 103.244 114.650  21
   8  10  -3 23.3382 132.741  21
   8 -10  -3 93.5603 142.687  12
   8 -10  -3 445.285 165.009   6
   8  10  -2 1469.72 281.496  21
   8 -10  -2 1331.95 291.851   6
   8  10  -1 293.662 159.713  21
   8 -10  -1 460.066 203.665   6
   8  10   0-80.9648 157.738  21
   8 -10   0 158.852 177.351   6
   8  10   1 875.421 209.432  21
   8 -10   1 583.951 196.193   6
  -8  10  -1 1018.63 207.607   5
   8  10   2 239.432 143.846  21
   8 -10   2 195.678 156.378   6
  -8  10  -2-1.08541 102.995   5
   8  10   3 134.449 109.836  21
   8 -10   3 271.422 155.492   6
  -8  10  -3 199.555 116.224   5
   8 -11  -5 307.346 107.245  12
   8  11  -5 122.393 87.9254  21
   8 -11  -4 77.5242 105.824  12
   8  11  -4 13.9911 114.676  21
   8  11  -3 1665.45 264.767  21
   8 -11  -3 1231.18 240.305  12
   8 -11  -3 1407.47 223.095   6
   8  11  -2-42.5135 124.528  21
   8 -11  -2 45.1237 113.216   6
   8  11  -1 1292.67 259.017  21
   8 -11  -1 1328.55 268.740   6
   8  11   0 5.41956 110.067  21
   8 -11   0-10.5241 120.901   6
   8  11   1 268.879 127.639  21
   8 -11   1 4.83959 128.211   6
  -8  11  -1 100.654 103.513   5
   8  11   2-98.8683 103.315  21
   8 -11   2-20.5550 101.350   6
  -8  11  -2 42.3163 110.495   5
   8 -12  -4 318.794 106.200  12
   8  12  -3-106.913 83.8360  21
   8 -12  -3-26.7630 92.5150  12
   8 -12  -3-120.036 89.6865   6
   8  12  -2-65.0486 91.9851  21
   8 -12  -2 64.0820 104.198  12
   8  12  -1 592.244 152.313  21
   8 -12  -1 953.380 203.070   6
   8  12   0 102.933 90.5831  21
   8 -12   0 274.488 138.176   6
   8  12   1-65.3022 77.0263  21
   8 -12   1-0.51229 103.311   6
   8 -13  -2 1169.30 173.291  12
   8 -13  -1 91.7955 90.9686  12
   8 -13  -1 283.140 108.510   6
   9   0  -6 385.652 155.482  12
   9   0  -6 137.695 138.363   8
   9   0  -5 127.204 160.268   8
   9   0  -4 232.547 197.580   8
   9   0  -3 32.2872 149.300   8
   9   0  -2 6122.69 636.563   8
   9   0  -1 9.18223 203.839   8
   9   0   0-47.4134 180.278   8
   9   0   1-198.591 201.411   8
   9   0   2 1694.56 340.784   8
   9   0   3-43.1489 161.429   8
   9   0   4-110.190 138.940   8
   9  -1  -6 266.338 140.131  12
   9  -1  -6 85.5536 120.325   8
   9   1  -6-6.71857 115.498   8
   9   1  -5 3685.27 438.218   8
   9  -1  -5 2904.13 394.001   8
   9  -1  -5 3228.83 353.800  12
   9   1  -4 1646.09 347.529   8
   9  -1  -4 1490.04 309.471   8
   9   1  -3 777.963 262.684   8
   9  -1  -3 776.797 250.534   8
   9   1  -2 550.351 262.632   8
   9  -1  -2 408.891 244.695   8
   9   1  -1-33.0543 198.012   8
   9  -1  -1 2.28094 217.037   8
   9   1   0 447.073 225.016   8
   9  -1   0 722.177 266.247   8
   9   1   1 110.221 195.452   8
   9  -1   1 156.399 213.119   8
   9   1   2 72.3600 173.277   8
   9  -1   2 24.4796 160.975   8
   9   1   3 26.7211 136.969   8
   9  -1   3 59.4099 160.580   8
   9   1   4 31.7433 136.106   8
   9  -1   4 296.385 158.968   8
   9  -2  -6 552.296 159.295  12
   9  -2  -6 490.326 188.387   8
   9   2  -6 551.332 185.936   8
   9  -2  -5 513.752 186.641  12
   9   2  -5 989.965 247.989   8
   9  -2  -5 1084.57 262.533   8
   9  -2  -4 219.053 174.192  12
   9   2  -4 177.617 170.519  21
   9   2  -4 109.715 171.653   8
   9  -2  -4 42.2064 138.972   8
   9   2  -3 132.405 163.095  21
   9   2  -3-4.31880 163.477   8
   9  -2  -3 160.811 170.190   8
   9   2  -2 633.231 201.236  21
   9   2  -2 325.093 214.941   8
   9  -2  -2 440.355 225.426   8
   9   2  -1 65.4928 110.200  21
   9   2  -1-40.2024 196.165   8
   9  -2  -1-10.0536 170.949   8
   9   2   0-113.815 135.516  21
   9   2   0 47.0903 174.377   8
   9  -2   0 189.757 197.037   8
   9   2   1 507.344 174.428  21
   9   2   1 288.896 220.439   8
   9  -2   1 431.648 209.595   8
   9  -2   1 362.102 217.129   6
   9   2   2 571.502 188.157  21
   9   2   2 358.616 198.215   8
   9  -2   2 448.143 208.889   8
   9  -2   2 540.398 204.972   6
   9   2   3 257.768 131.702  21
   9   2   3 148.266 137.545   8
   9  -2   3-64.4052 160.206   8
   9   2   4 165.299 138.776   8
   9  -2   4 152.810 136.173   8
   9  -2   4-6.29956 110.269   6
   9  -3  -6 275.874 144.800  12
   9   3  -6-63.6180 93.0550  21
   9  -3  -5 188.050 136.946  12
   9   3  -5 31.5035 126.136  21
   9   3  -5 86.0706 150.884   8
   9  -3  -5 53.0939 149.981   8
   9   3  -4 3182.99 387.122  21
   9   3  -4 3286.02 424.676   8
   9  -3  -4 2859.37 411.202   8
   9  -3  -4 2720.52 353.088  12
   9  -3  -3 143.367 177.989  12
   9   3  -3 152.192 126.441  21
   9   3  -3 140.737 168.504   8
   9  -3  -3-13.4358 172.868   8
   9   3  -2 622.740 189.550  21
   9   3  -2 938.790 281.973   8
   9  -3  -2 849.816 277.026   8
   9   3  -1 597.104 204.078  21
   9   3  -1 306.274 239.206   8
   9  -3  -1 167.866 193.448   8
   9   3   0 88.1447 124.771  21
   9   3   0-44.1060 177.136   8
   9  -3   0-11.5913 171.316   8
   9   3   1 104.305 165.244  21
   9   3   1-27.8572 150.734   8
   9  -3   1 69.8719 167.525   8
   9  -3   1-80.1231 148.630   6
   9   3   2 880.443 232.265  21
   9   3   2 355.390 210.064   8
   9  -3   2 912.987 264.294   8
   9  -3   2 897.345 254.258   6
   9   3   3 107.060 128.923  21
   9   3   3 191.198 166.671   8
   9  -3   3 72.7440 142.061   8
   9  -3   3 82.2783 137.752   6
   9   3   4-94.3793 122.728   8
   9  -3   4-114.897 115.005   8
   9  -4  -6 850.781 182.871  12
   9   4  -6 286.991 132.315  21
   9  -4  -5 204.373 147.939  12
   9   4  -5-153.768 121.398  21
   9  -4  -5-45.3821 104.832   8
   9   4  -5 21.8782 133.378   8
   9  -4  -4 590.349 192.405  12
   9   4  -4 289.268 155.075  21
   9   4  -4 313.423 168.008   8
   9  -4  -4 283.981 173.650   8
   9   4  -3 2987.97 390.530  21
   9   4  -3 2685.94 412.685   8
   9  -4  -3 2353.62 380.734   8
   9  -4  -3 2383.08 343.633  12
   9   4  -2 5408.22 530.526  21
   9   4  -2 5526.51 562.043   8
   9  -4  -2 5653.58 551.306   8
   9   4  -1-70.1483 134.597  21
   9   4  -1-32.5548 181.100   8
   9  -4  -1 273.226 197.080   8
   9   4   0 897.898 246.420  21
   9  -4   0 441.575 213.657   6
   9   4   0 622.091 237.407   8
   9  -4   0 546.544 224.444   8
   9   4   1-108.933 162.481  21
   9  -4   1-271.654 190.598   6
   9   4   1 4.61251 139.710   8
   9  -4   1 211.392 183.154   8
   9   4   2 1243.73 268.969  21
   9   4   2 1300.90 271.059   8
   9  -4   2 1132.39 268.254   8
   9  -4   2 1305.65 279.556   6
   9   4   3 4.90667 122.346  21
   9   4   3 233.506 156.934   8
   9  -4   3 274.850 154.266   8
   9  -4   3 278.197 159.922   6
   9   4   4 118.221 105.114  21
   9   4   4-6.22944 105.638   8
   9  -4   4 174.913 95.7646   8
   9  -4   4-141.893 113.585   6
   9  -5  -6 63.7471 96.5385  12
   9   5  -6 163.983 102.473  21
   9  -5  -5-97.1135 132.016  12
   9   5  -5 205.541 137.112  21
   9  -5  -5 51.4990 120.633   8
   9   5  -5 330.903 125.247   8
   9  -5  -4-17.0262 145.669  12
   9   5  -4 224.613 165.242  21
   9   5  -4 331.594 147.302   8
   9  -5  -4 310.672 165.274   8
   9  -5  -3 575.311 215.851  12
   9   5  -3 719.149 215.988  21
   9   5  -3 999.112 275.619   8
   9  -5  -3 700.025 232.272   8
   9   5  -2 3446.61 425.200  21
   9   5  -2 3881.80 450.461   8
   9  -5  -2 3602.20 426.385   8
   9  -5  -2 2988.08 374.299  12
   9   5  -1 280.551 181.422  21
   9   5  -1-163.544 147.542   8
   9  -5  -1-134.939 153.720   8
   9   5   0 95.1198 149.489  21
   9  -5   0 655.637 238.688   6
   9   5   0 367.356 216.037   8
   9  -5   0 466.725 208.297   8
   9   5   1 70.6241 153.016  21
   9  -5   1-86.9520 156.400   6
   9   5   1 274.477 190.488   8
   9  -5   1 445.469 205.022   8
   9   5   2 114.829 132.838  21
   9   5   2 307.770 177.672   8
   9  -5   2 156.611 157.338   6
   9  -5   2-66.1936 121.837   8
   9   5   3 144.314 126.649  21
   9   5   3-127.916 157.149   8
   9  -5   3 149.495 127.804   8
   9  -5   3 115.580 129.400   6
   9  -5   4 67.2082 102.310   6
   9  -6  -6 46.2146 92.4061  12
   9   6  -6 66.3187 87.9658  21
   9  -6  -5 255.510 138.725  12
   9   6  -5 81.3387 112.322  21
   9  -6  -4 430.068 177.290  12
   9   6  -4 649.415 191.114  21
   9  -6  -4 355.529 127.204   8
   9   6  -4 666.804 178.663   8
   9  -6  -3 597.136 190.577  12
   9   6  -3 733.889 209.796  21
   9   6  -3 869.984 244.514   8
   9  -6  -3 619.069 180.959   8
   9  -6  -2-38.2808 76.4249  12
   9   6  -2-56.3440 123.284  21
   9   6  -2-59.4673 135.321   8
   9  -6  -2 17.8459 109.040   8
   9   6  -1-59.0576 135.295  21
   9  -6  -1 221.271 158.521   6
   9  -6  -1 413.615 179.412   8
   9   6   0 570.024 202.593  21
   9  -6   0 318.441 209.454   6
   9   6   0 115.250 176.127   8
   9  -6   0 178.145 162.335   8
   9   6   1 43.7064 145.897  21
   9  -6   1-51.9469 169.308   6
   9   6   1-84.5885 169.507   8
   9  -6   1-125.444 137.984   8
   9   6   2 156.264 145.901  21
   9  -6   2 62.4839 116.839   6
   9  -6   2 83.7627 130.906   8
   9   6   3 37.8940 109.083  21
   9  -6   3 15.6837 102.000   6
   9  -7  -5 112.440 111.872  12
   9   7  -5 361.755 140.237  21
   9  -7  -4 1068.07 214.514  12
   9   7  -4 830.498 208.016  21
   9  -7  -3 217.949 147.777  12
   9   7  -3 503.430 191.795  21
   9   7  -2 3862.09 423.979  21
   9  -7  -2 3181.03 369.805  12
   9  -7  -1 597.923 178.116  12
   9   7  -1 368.845 179.214  21
   9  -7  -1 542.816 213.249   6
   9   7   0 10.5375 109.719  21
   9  -7   0 159.339 132.234   6
   9   7   1 1257.79 239.968  21
   9  -7   1 733.961 214.337   6
   9   7   2 307.545 149.268  21
   9  -7   2 178.962 159.311   6
   9   7   3 387.839 134.895  21
   9  -7   3 392.655 144.700   6
  -9   7  -3 288.121 110.394   5
   9  -8  -5 141.356 100.565  12
   9   8  -5-11.7390 85.4097  21
   9  -8  -4 686.363 169.920  12
   9   8  -4 802.195 191.536  21
   9  -8  -3 1029.28 215.694  12
   9   8  -3 1196.05 238.413  21
   9   8  -2 2558.10 334.267  21
   9  -8  -2 1961.58 276.717   6
   9  -8  -2 2177.81 305.429  12
   9  -8  -1 129.895 137.839  12
   9   8  -1-77.5276 141.923  21
   9  -8  -1-267.343 142.293   6
   9   8   0-68.2914 131.857  21
   9  -8   0-72.9587 150.725   6
   9   8   1 128.589 115.057  21
   9  -8   1-47.0690 142.180   6
   9   8   2 184.152 117.602  21
   9  -8   2 119.019 123.435   6
  -9   8  -2 20.4116 75.5466   5
   9   8   3 368.436 106.068  21
   9  -9  -4-34.4128 89.1462  12
   9   9  -4 52.8086 98.3527  21
   9  -9  -3-158.383 114.511  12
   9   9  -3 8.25661 108.680  21
   9   9  -2 3559.13 364.292  21
   9  -9  -2 3205.82 323.882  12
   9  -9  -1 220.013 136.869  12
   9   9  -1 117.474 140.807  21
   9  -9  -1 400.738 153.952   6
   9  -9   0-74.0643 119.196  12
   9   9   0-17.3363 105.026  21
   9  -9   0-44.8578 124.845   6
   9   9   1 12.5963 83.5920  21
   9  -9   1 33.7457 103.441   6
   9   9   2 2.53977 79.9824  21
   9  -9   2 67.5145 93.9062   6
   9 -10  -3 741.022 147.724  12
   9  10  -3 417.878 136.404  21
   9 -10  -2-61.6411 93.1229  12
   9  10  -2 181.942 102.896  21
   9 -10  -1-193.527 91.2676  12
   9  10  -1-14.5695 97.7232  21
   9 -10  -1-49.7332 92.4492   6
   9  10   0 448.638 139.196  21
   9 -10   0 404.605 152.180   6
   9  10   1-2.83870 65.7742  21
   9 -10   1-95.9447 90.6238   6
  10   0  -5 13.4433 110.807   8
  10   0  -4 2594.18 335.306   8
  10   0  -3-0.78646 112.384   8
  10   0  -2 714.470 223.291   8
  10   0  -1 56.9256 123.736   8
  10   0   0-62.3412 167.959   8
  10   0   1-77.4768 134.382   8
  10   0   2 231.402 153.321   8
  10   0   3-121.393 93.6532   8
  10  -1  -5 447.109 156.250   8
  10   1  -5 229.169 132.003   8
  10   1  -4 130.655 137.657   8
  10  -1  -4 146.092 123.150   8
  10   1  -3 27.1554 141.279   8
  10  -1  -3 47.2670 128.890   8
  10   1  -2 194.617 167.645   8
  10  -1  -2 260.174 179.500   8
  10   1  -1 58.6720 159.100   8
  10  -1  -1 133.874 188.295   8
  10   1   0 945.684 238.227   8
  10  -1   0 946.180 242.389   8
  10   1   1-28.2208 135.929   8
  10  -1   1 175.176 143.375   8
  10   1   2 416.270 156.913   8
  10  -1   2 415.917 154.525   8
  10   1   3 73.1158 102.446   8
  10  -1   3 283.664 120.708   8
  10  -2  -5 613.022 163.578   8
  10   2  -5 584.067 164.755   8
  10   2  -4 28.0876 105.873   8
  10  -2  -4 165.545 137.205   8
  10   2  -3 88.3523 139.323   8
  10  -2  -3-168.015 149.952   8
  10   2  -2-19.7129 151.901   8
  10  -2  -2-67.7195 143.412   8
  10   2  -1 201.458 165.119   8
  10  -2  -1 111.818 157.345   8
  10   2   0-96.0514 154.922   8
  10  -2   0 62.8378 147.193   8
  10   2   1 1342.11 260.435   8
  10  -2   1 1336.83 256.584   8
  10   2   2 153.175 118.778   8
  10  -2   2 52.6239 127.224   8
  10  -3  -5 11.0631 57.0701   8
  10   3  -5 14.0249 88.5893   8
  10   3  -4 200.956 121.745   8
  10  -3  -4 359.587 134.098   8
  10   3  -3 867.252 220.640   8
  10  -3  -3 804.703 204.816   8
  10   3  -2-137.425 128.127   8
  10  -3  -2 158.874 136.972   8
  10   3  -1 294.838 142.062   8
  10  -3  -1 584.851 184.820   8
  10   3   0 172.807 150.839   8
  10  -3   0-34.9034 112.712   8
  10   3   1 46.9784 120.006   8
  10  -3   1 85.1934 134.882   8
  10   3   2-3.29089 110.859   8
  10  -3   2 108.051 118.251   8
  10  -4  -4 1188.00 194.865   8
  10   4  -4 1128.78 209.745   8
  10   4  -3-80.7420 98.0197  21
  10   4  -3 151.601 117.836   8
  10  -4  -3-96.8219 145.825   8
  10   4  -2-86.5078 116.678  21
  10   4  -2 282.696 150.440   8
  10  -4  -2-97.2417 130.360   8
  10   4  -1-47.5609 90.7765  21
  10   4  -1 111.468 129.858   8
  10   4   0-75.6980 67.7993  21
  10  -4   0-0.60737 116.914   8
  10   4   1 189.391 141.046   8
  10  -4   1-12.4242 112.497   8
  10   5  -3 138.651 92.2362  21
  10   5  -3 183.073 121.908   8
  10  -5  -3-84.8109 104.317   8
  10   5  -2 1078.76 195.099  21
  10   5  -2 868.612 186.461   8
  10  -5  -2 1183.46 195.701   8
  10   5  -1 315.972 120.725  21
  10   5  -1 91.2519 134.346   8
  10  -5  -1 303.486 141.137   8
  10   5   0 698.832 151.998  21
  10   5   0 803.908 172.693   8
  10  -5   0 595.086 151.327   8
  10   5   1 222.483 88.1091  21
  10   6  -3 74.2273 72.6615  21
  10   6  -2 99.1025 112.697  21
  10   6  -1 22.7774 88.1065  21
  10   6   0 43.0423 56.9496  21
  10   7  -2 346.971 112.218  21
  10   7  -1 227.844 91.6845  21
  10   7   0 76.7327 62.4590  21
   0   0   0    0.00    0.00   0
TITL exp_2178 HH in P2(1)/c
REM P2(1)/c (#14 in standard setting)
CELL 1.54184   8.726047  15.236042   8.664190  90.0000  98.0460  90.0000
ZERR  127.00   0.000736   0.002573   0.000682   0.0000   0.0077   0.0000
LATT  1
SYMM -x, y+1/2,-z+1/2
SFAC C
UNIT 127.00
TREF
HKLF 4
END
;
_shelx_hkl_checksum     4853
_shelx_res_file
;
    2178.res created by SHELXL-2014/7
TITL 2178 in P2(1)/c
CELL 1.54184 8.7260 15.236 8.6642 90 98.046 90
ZERR 4 0.0007 0.003 0.0007 0 0.008 0
LATT 1
SYMM -X,0.5+Y,0.5-Z
SFAC C H N O
UNIT 52 56 16 4
L.S. 14
PLAN  20
BOND $H
ACTA
LIST 6
fmap 2
dfix .80 N15 H1 N15 H2
WGHT    0.055400    0.003000
FVAR       6.12973
O1    4    0.609764    0.359899    0.171004    11.00000    0.04645    0.08803 =
         0.05375   -0.00945    0.01413    0.00525
N3    3    0.363844    0.392630    0.210197    11.00000    0.03979    0.05372 =
         0.04150   -0.00302    0.00654   -0.00056
N1    3    0.292098    0.409251    0.462053    11.00000    0.04199    0.05744 =
         0.04295   -0.00319    0.00822    0.00216
N8    3    0.473072    0.396701    0.682096    11.00000    0.05616    0.07072 =
         0.04283   -0.00267    0.00388    0.00261
N15   3   -0.142160    0.493513    0.275845    11.00000    0.04648    0.07863 =
         0.05658    0.00164    0.00723    0.01001
C2    1    0.254706    0.406793    0.309875    11.00000    0.04158    0.04616 =
         0.04396   -0.00300    0.00696   -0.00027
C9    1    0.093535    0.417969    0.241155    11.00000    0.04004    0.05933 =
         0.04426   -0.00033    0.00706    0.00139
C4A   1    0.554868    0.368085    0.432313    11.00000    0.04240    0.04921 =
         0.04843   -0.00261    0.00470   -0.00018
C8A   1    0.441664    0.392714    0.524327    11.00000    0.04295    0.04944 =
         0.04500   -0.00187    0.00490    0.00152
C4    1    0.516728    0.372214    0.262624    11.00000    0.04036    0.05001 =
         0.05326   -0.00758    0.00969    0.00020
C14   1    0.009965    0.476305    0.312330    11.00000    0.03928    0.06304 =
         0.04461    0.00328    0.00416    0.00210
AFIX  43
H14A  2    0.063016    0.507796    0.395016    11.00000   -1.20000
AFIX   0
C13   1    0.319452    0.406126    0.041508    11.00000    0.04780    0.06008 =
         0.04356    0.00184    0.00884    0.00016
AFIX  23
H13A  2    0.411014    0.419987   -0.005608    11.00000   -1.20000
H13B  2    0.249195    0.455629    0.024718    11.00000   -1.20000
AFIX   0
C5    1    0.701597    0.344302    0.504640    11.00000    0.04500    0.06096 =
         0.06111   -0.00030    0.00741    0.00612
AFIX  43
H5A   2    0.778213    0.327973    0.445728    11.00000   -1.20000
AFIX   0
C12   1    0.242003    0.325502   -0.036728    11.00000    0.06157    0.05982 =
         0.04570   -0.00821    0.00438    0.00340
AFIX  23
H12A  2    0.199483    0.339957   -0.143170    11.00000   -1.20000
H12B  2    0.318878    0.279829   -0.040252    11.00000   -1.20000
AFIX   0
C6    1    0.730972    0.345383    0.663594    11.00000    0.04670    0.06252 =
         0.06002    0.00506   -0.00526    0.00418
AFIX  43
H6A   2    0.826825    0.328127    0.715367    11.00000   -1.20000
AFIX   0
C10   1    0.015647    0.363652    0.104327    11.00000    0.04609    0.07483 =
         0.05978   -0.00982    0.00228   -0.00040
AFIX  23
H10A  2   -0.077210    0.337449    0.134090    11.00000   -1.20000
H10B  2   -0.016305    0.402972    0.017740    11.00000   -1.20000
AFIX   0
C7    1    0.613396    0.373073    0.746621    11.00000    0.06285    0.06929 =
         0.04548    0.00083   -0.00357   -0.00014
AFIX  43
H7A   2    0.635370    0.375016    0.854741    11.00000   -1.20000
AFIX   0
C11   1    0.113606    0.291116    0.047988    11.00000    0.06161    0.06340 =
         0.05895   -0.01103    0.00462   -0.00912
AFIX  23
H11A  2    0.158901    0.256551    0.136830    11.00000   -1.20000
H11B  2    0.047381    0.252682   -0.021386    11.00000   -1.20000
AFIX   0
H1    2   -0.201381    0.456445    0.223607    11.00000    0.11215
H2    2   -0.180846    0.527180    0.338358    11.00000    0.15621
HKLF 4
REM  2178 in P2(1)/c
REM R1 =  0.0502 for    1478 Fo > 4sig(Fo)  and  0.0872 for all    2328 data
REM    171 parameters refined using      2 restraints
END
WGHT      0.0610      0.0000
REM Highest difference peak  0.183,  deepest hole -0.196,  1-sigma level  0.044
Q1    1   0.0435  0.3383 -0.0088  11.00000  0.05    0.18
Q2    1  -0.0502  0.5069  0.4653  11.00000  0.05    0.17
Q3    1   0.2310  0.4149  0.5217  11.00000  0.05    0.15
Q4    1   0.6056  0.4604  0.4488  11.00000  0.05    0.15
Q5    1   0.4602  0.4769  0.2363  11.00000  0.05    0.15
Q6    1   0.4885  0.4840  0.5225  11.00000  0.05    0.14
Q7    1  -0.0816  0.3437  0.2245  11.00000  0.05    0.14
Q8    1   0.3588  0.5052  0.4066  11.00000  0.05    0.14
Q9    1   0.7857  0.2607  0.6565  11.00000  0.05    0.14
Q10   1  -0.2574  0.5775  0.2685  11.00000  0.05    0.13
Q11   1  -0.2598  0.4752  0.4571  11.00000  0.05    0.12
Q12   1   0.3542  0.4829  0.5172  11.00000  0.05    0.12
Q13   1   0.0768  0.5543  0.3484  11.00000  0.05    0.12
Q14   1   0.4674  0.4852  0.7655  11.00000  0.05    0.12
Q15   1   0.7116  0.2630  0.4750  11.00000  0.05    0.12
Q16   1   0.2585  0.4791  0.0667  11.00000  0.05    0.11
Q17   1   0.4863  0.2749  0.0248  11.00000  0.05    0.11
Q18   1   0.0630  0.4174  0.2709  11.00000  0.05    0.11
Q19   1   0.0564  0.3392  0.2003  11.00000  0.05    0.11
Q20   1   0.3371  0.2394 -0.2127  11.00000  0.05    0.11
;
_shelx_res_checksum     66903
data_global
_journal_date_recd_electronic     2017-08-29
_journal_date_accepted     2017-09-13
_journal_name_full     'Acta Crystallographica, Section E'
_journal_year     2017
_journal_volume     73
_journal_issue     10
_journal_page_first     1497
_journal_page_last     1500
_journal_paper_category     GO
_journal_paper_doi     10.1107/S2056989017013093
_journal_coeditor_code     XU5905
_publ_contact_author_name     'Kambarali K. Turgunov'
_publ_contact_author_address
;
S.Yunusov Institute of the Chemistry of Plant Substances Academy of Sciences of
Uzbekistan Mirzo Ulugbek Str., 77, Tashkent 100170, Uzbekistan
;
_publ_contact_author_email     kk_turgunov@rambler.ru
_publ_contact_author_fax     '+998 71 120-64-75'
_publ_contact_author_phone     '+998 71 262-78-97'
_publ_section_title
;\
Unusual formation of
(<i>E</i>)-11-(aminomethylene)-8,9,10,11-tetrahydropyrido[2',3':4,5]\
pyrimido[1,2-<i>a</i>]azepin-5(7<i>H</i>)-one and its crystal structure
;
loop_
    _publ_author_name
    _publ_author_footnote
    _publ_author_address
    'Khamid U. Khodjaniyazov' .
;
S.Yunusov Institute of the Chemistry of Plant Substances Academy of Sciences of
Uzbekistan Mirzo Ulugbek Str., 77, Tashkent 100170,
Uzbekistan
;
    'Utkir S. Makhmudov' .
;
S.Yunusov Institute of the Chemistry of Plant Substances Academy of Sciences of
Uzbekistan Mirzo Ulugbek Str., 77, Tashkent 100170,
Uzbekistan
;
    'Kambarali K. Turgunov' .
;
S.Yunusov Institute of the Chemistry of Plant Substances Academy of Sciences of
Uzbekistan Mirzo Ulugbek Str., 77, Tashkent 100170,
Uzbekistan
;
    'Burkhon Z. Elmuradov' .
;
S.Yunusov Institute of the Chemistry of Plant Substances Academy of Sciences of
Uzbekistan Mirzo Ulugbek Str., 77, Tashkent 100170,
Uzbekistan
;
_publ_section_synopsis
;\
Unusual formation of
(<i>E</i>)-11-(aminomethylene)-8,9,10,11-tetrahydro-pyrido[2',3':4,5]\
pyrimido[1,2-<i>a</i>]azepin-5(7<i>H</i>)-one was found at formylation of
8,9,10,11-tetrahydropyrido[2',3':4,5]pyrimido[1,2-<i>a</i>]-azepin-\
5(7<i>H</i>)-one, which was explained by re-amination of firstly formed
intermediate.
;
