# Supplementary material for: Unusual formation of (E)-11-(amino­methyl­ene)-8,9,10,11-tetra­hydro­pyrido[2′,3′:4,5]pyrimido[1,2-a]azepin-5(7H)-one and its crystal structure
Source: Acta Crystallogr E Crystallogr Commun. 2017 Sep 19;73(Pt 10):1497–500. doi: 10.1107/S2056989017013093 (PMC5730303; doi:10.1107/S2056989017013093)
Supplement: Supplementary file 2 [file e-73-01497-Isup2.hkl]

#
# h,k,l, Fc-squared, Fo-squared, sigma(Fo-squared), status flag
#
data_I
_shelx_title ' 2178 in P2(1)/c'
_shelx_refln_list_code          4
_shelx_F_calc_maximum      173.33
_exptl_crystal_F_000       512.00
_reflns_d_resolution_high  0.7922

loop_
 _space_group_symop_operation_xyz
 'x, y, z'
 '-x, y+1/2, -z+1/2'
 '-x, -y, -z'
 'x, -y-1/2, z-1/2'

_cell_length_a     8.7260
_cell_length_b    15.2360
_cell_length_c     8.6642
_cell_angle_alpha  90.000
_cell_angle_beta   98.046
_cell_angle_gamma  90.000

_shelx_F_squared_multiplier     1.000

loop_
 _refln_index_h
 _refln_index_k
 _refln_index_l
 _refln_F_squared_calc
 _refln_F_squared_meas
 _refln_F_squared_sigma
 _refln_observed_status
   1   0   0       3933.62       3673.14        48.61 o
   2   0   0         20.26         40.11         8.33 o
   3   0   0       1048.52       1032.32        26.71 o
   4   0   0        217.25        216.47        13.98 o
   5   0   0        165.30        168.60        26.44 o
   6   0   0         10.24         25.29        12.39 o
   7   0   0        296.27        249.96        21.70 o
   8   0   0        229.35        215.43        20.53 o
   9   0   0          1.02         -1.25         4.76 o
  10   0   0          8.35         -1.65         4.44 o
   1   1   0       1003.69        935.65        18.70 o
   2   1   0       1924.88       1827.29        18.82 o
   3   1   0         29.70         26.44         3.22 o
   4   1   0        312.46        332.84        16.64 o
   5   1   0         17.91         20.98         7.61 o
   6   1   0         24.80         13.11         5.23 o
   7   1   0          3.29         -0.56         3.88 o
   8   1   0         69.45         66.80         6.56 o
   9   1   0         14.13         15.14         4.54 o
  10   1   0         25.35         24.99         4.49 o
   0   2   0       1731.53       1909.87        36.08 o
   1   2   0        200.47        195.87         5.58 o
   2   2   0        350.29        324.73        10.82 o
   3   2   0         16.28          7.98         5.83 o
   4   2   0          2.72         -4.33         8.61 o
   5   2   0          0.01          3.83         2.36 o
   6   2   0        122.86        126.74        14.23 o
   7   2   0         38.22         32.92         4.51 o
   8   2   0          3.41          0.82         2.65 o
   9   2   0          3.36          0.57         2.48 o
  10   2   0          0.32         -0.39         2.82 o
   1   3   0       2173.56       2199.57        36.16 o
   2   3   0        524.71        457.76        15.65 o
   3   3   0        193.72        201.01        12.25 o
   4   3   0        590.44        601.07        24.91 o
   5   3   0        148.68        156.10        12.15 o
   6   3   0         90.88         94.31        12.42 o
   7   3   0         48.00         51.68         7.54 o
   8   3   0         17.18         18.37         3.96 o
   9   3   0          0.00          0.53         2.32 o
  10   3   0          0.01          1.42         2.74 o
   0   4   0      30042.24      26419.34       192.76 o
   1   4   0      16930.20      15361.79       123.70 o
   2   4   0        103.85        114.49         6.55 o
   3   4   0       1051.12       1059.27        29.06 o
   4   4   0        323.88        323.37        18.63 o
   5   4   0         11.86         22.08         6.04 o
   6   4   0        117.88        120.14         8.74 o
   7   4   0          7.67         -1.31         3.26 o
   8   4   0          0.40         -0.44         2.66 o
   9   4   0         18.40         16.69         3.03 o
  10   4   0          1.19         -1.27         1.55 o
   1   5   0       3401.67       3362.00        56.56 o
   2   5   0       1258.23       1308.91        23.75 o
   3   5   0        307.11        302.22        21.16 o
   4   5   0         39.73         49.13         9.88 o
   5   5   0         33.15         38.56         9.26 o
   6   5   0        111.65        113.28         6.69 o
   7   5   0         26.03         24.56         4.19 o
   8   5   0         13.07          8.51         2.72 o
   9   5   0         11.19          9.53         2.57 o
  10   5   0         21.22         18.51         2.41 o
   0   6   0          9.72         16.59         8.88 o
   1   6   0        853.63        829.23        32.39 o
   2   6   0         29.81         21.82         6.49 o
   3   6   0         26.40         36.49         9.02 o
   4   6   0         15.55          8.53         4.45 o
   5   6   0        323.72        320.58        36.17 o
   6   6   0          4.08          0.08         3.38 o
   7   6   0         74.15         69.19         6.01 o
   8   6   0         39.79         39.84         4.57 o
   9   6   0          6.66          7.46         2.44 o
  10   6   0          0.15          1.14         1.50 o
   1   7   0       1462.38       1453.77        45.11 o
   2   7   0        327.32        340.55        23.38 o
   3   7   0          0.86         -2.97         3.98 o
   4   7   0        160.58        159.12        19.78 o
   5   7   0          0.00          3.99         3.79 o
   6   7   0        164.84        178.08        11.34 o
   7   7   0         28.89         25.09         4.56 o
   8   7   0          0.28          2.49         3.45 o
   9   7   0          1.01          2.06         2.23 o
  10   7   0          5.89          2.03         1.65 o
   0   8   0       2761.20       2810.86        95.33 o
   1   8   0        996.04       1083.92        42.04 o
   2   8   0       1212.73       1159.31        46.14 o
   3   8   0          0.83          0.26         5.11 o
   4   8   0         25.34         14.38        11.82 o
   5   8   0        131.54        132.42         8.30 o
   6   8   0         86.56         94.15         7.78 o
   7   8   0         20.69         15.50         3.57 o
   8   8   0         21.06         21.94         5.10 o
   9   8   0          2.49         -1.86         2.62 o
   1   9   0       2446.39       2554.82        69.71 o
   2   9   0        535.87        501.43        44.51 o
   3   9   0         69.23         70.52        12.81 o
   4   9   0          2.71          5.97         9.27 o
   5   9   0         40.08         36.56         4.66 o
   6   9   0        205.28        194.27        10.88 o
   7   9   0         43.97         51.30         4.93 o
   8   9   0          5.58          4.57         3.04 o
   9   9   0          1.58         -1.17         1.76 o
   0  10   0        511.83        500.86        47.02 o
   1  10   0         11.35         17.92        13.23 o
   2  10   0          0.00         13.06         8.08 o
   3  10   0         35.65         33.65         6.40 o
   4  10   0         44.02         44.72         5.32 o
   5  10   0        111.09        116.24         7.24 o
   6  10   0          3.57          1.19         3.05 o
   7  10   0          1.61          1.16         2.12 o
   8  10   0          0.61          0.84         3.17 o
   9  10   0         13.52         11.32         2.71 o
   1  11   0        146.57        131.98        18.62 o
   2  11   0        107.75        132.32         7.83 o
   3  11   0          0.52          4.31         3.57 o
   4  11   0         21.57         20.05         3.31 o
   5  11   0          5.29          5.28         2.47 o
   6  11   0         15.02         15.74         3.31 o
   7  11   0          1.36          2.76         2.07 o
   8  11   0          1.89         -0.06         2.15 o
   0  12   0         26.47         31.77         8.40 o
   1  12   0        110.58        128.32        10.19 o
   2  12   0        558.56        583.74        16.26 o
   3  12   0         23.90         23.32         4.10 o
   4  12   0         22.34         19.15         4.00 o
   5  12   0        108.29        122.48         7.10 o
   6  12   0         14.39         11.63         2.97 o
   7  12   0          8.83          8.36         2.65 o
   8  12   0          3.93          4.51         2.27 o
   1  13   0        303.98        322.75        14.78 o
   2  13   0        337.92        323.28        15.46 o
   3  13   0          1.95          1.85         2.71 o
   4  13   0          7.15          9.97         3.43 o
   5  13   0         83.80        101.14         7.27 o
   6  13   0          6.35          1.33         2.52 o
   7  13   0          0.02          0.09         2.31 o
   0  14   0          0.40          5.98         6.35 o
   1  14   0         51.38         59.96         8.01 o
   2  14   0          3.63          3.42         2.82 o
   3  14   0          3.34          6.40         2.46 o
   4  14   0         27.23         34.45         5.32 o
   5  14   0          6.61          7.60         3.25 o
   6  14   0          1.39          1.61         2.55 o
   7  14   0          7.00          8.35         3.67 o
   1  15   0          0.23         -3.69         3.69 o
   2  15   0         16.96         16.62         3.57 o
   3  15   0          3.39          5.61         2.23 o
   4  15   0         14.29         11.80         2.60 o
   5  15   0          0.00          2.54         2.77 o
   6  15   0          1.26          2.80         2.30 o
   0  16   0         48.87         47.35         6.29 o
   1  16   0          4.93          3.29         3.35 o
   2  16   0         77.73         55.07         9.31 o
   3  16   0         47.47         40.30         4.42 o
   4  16   0         14.13         13.08         2.16 o
   5  16   0         22.29         21.43         3.01 o
   1  17   0         21.95         17.74         4.41 o
   2  17   0         37.78         27.07         4.16 o
   3  17   0         20.13         20.88         4.17 o
   4  17   0         31.07         27.18        12.96 o
   0  18   0          3.98          3.41         3.59 o
   1  18   0          6.83          1.53         2.68 o
   2  18   0          3.16          5.19         3.10 o
   3  18   0          3.94          5.16         2.14 o
   1  19   0          5.28         -0.16         1.83 o
 -10   1   1          1.67          2.46         3.21 o
  -9   1   1          0.69         -0.43         3.86 o
  -8   1   1         55.07         46.51         7.67 o
  -7   1   1        561.23        569.34        17.17 o
  -6   1   1        337.26        319.86        22.97 o
  -5   1   1        343.72        385.39        26.83 o
  -4   1   1        449.91        469.00        19.49 o
  -3   1   1          5.12          9.72         2.53 o
  -2   1   1        370.47        290.66        10.95 o
  -1   1   1       3710.42       3475.23        29.90 o
   0   1   1       1017.81       1149.42        11.32 o
   1   1   1          6.72          3.88         2.06 o
   2   1   1        123.61        131.15        11.19 o
   3   1   1        977.43        994.46        35.07 o
   4   1   1       3724.96       3928.16        80.65 o
   5   1   1         92.34        109.37        16.24 o
   6   1   1         79.00         65.60        11.26 o
   7   1   1          8.67          5.04         3.13 o
   8   1   1         24.07         22.86         4.57 o
   9   1   1          4.09          3.50         3.81 o
  10   1   1          2.86          1.87         2.69 o
 -10   2   1          2.22          4.11         3.01 o
  -9   2   1          0.02          0.44         2.21 o
  -8   2   1        116.36         94.21         7.93 o
  -7   2   1         70.55         65.97         6.13 o
  -6   2   1          3.84          7.98         6.92 o
  -5   2   1         17.46         10.92         3.47 o
  -4   2   1        781.01        832.92        24.02 o
  -3   2   1       1607.39       1537.13        27.98 o
  -2   2   1        128.09        141.11         6.31 o
  -1   2   1        708.60        640.90        12.15 o
   0   2   1       5732.31       5447.05        34.79 o
   1   2   1       2392.41       2539.16        35.24 o
   2   2   1        689.46        745.69        19.93 o
   3   2   1         57.62         60.20         9.60 o
   4   2   1         13.18          4.90         4.80 o
   5   2   1          1.90         -1.81         2.67 o
   6   2   1          0.02         -7.50         7.50 o
   7   2   1          1.98         -0.20         3.64 o
   8   2   1         22.40         19.01         4.29 o
   9   2   1          7.67         10.69         2.68 o
  10   2   1         31.58         35.39         4.83 o
 -10   3   1          5.31         11.22         3.83 o
  -9   3   1         19.20          9.41         3.20 o
  -8   3   1        314.71        328.60        13.90 o
  -7   3   1        141.15        138.63         8.51 o
  -6   3   1          0.53         -5.48         7.28 o
  -5   3   1          0.99         -2.36         2.52 o
  -4   3   1          0.68          0.35         2.82 o
  -3   3   1         19.67         12.77         3.25 o
  -2   3   1       1065.36       1099.64        19.01 o
  -1   3   1       7434.09       6839.08        77.70 o
   0   3   1        268.47        274.53        10.35 o
   1   3   1        355.82        377.86        10.50 o
   2   3   1         84.90         68.53         6.17 o
   3   3   1        514.64        558.16        20.37 o
   4   3   1        449.13        487.26        22.28 o
   5   3   1        957.91       1079.60        48.84 o
   6   3   1         38.68         32.74         6.95 o
   7   3   1          0.19          1.72         2.90 o
   8   3   1         27.61         23.81         4.52 o
   9   3   1          0.44          0.34         2.08 o
  10   3   1          2.22          1.72         2.37 o
 -10   4   1          0.53          0.47         2.10 o
  -9   4   1          3.38          1.00         2.58 o
  -8   4   1         40.11         38.34         4.63 o
  -7   4   1          0.14         -3.14         3.14 o
  -6   4   1        333.16        328.54        13.66 o
  -5   4   1        159.68        176.74        13.07 o
  -4   4   1         91.64         91.18         8.79 o
  -3   4   1          2.67          5.49         3.32 o
  -2   4   1        639.45        640.43        19.68 o
  -1   4   1       5275.66       4983.64        58.86 o
   0   4   1       1690.46       1537.19        33.21 o
   1   4   1        616.31        657.69        18.32 o
   2   4   1       1338.79       1284.24        29.78 o
   3   4   1       1001.21       1011.76        38.42 o
   4   4   1          3.31          7.06         4.80 o
   5   4   1        446.23        440.31        32.01 o
   6   4   1         64.57         65.60         5.74 o
   7   4   1         12.39         13.55         3.86 o
   8   4   1          1.51         -3.17         3.17 o
   9   4   1          0.84         -1.00         2.27 o
  10   4   1          0.08          2.04         2.67 o
 -10   5   1          6.21          6.31         2.00 o
  -9   5   1          0.13         -0.62         3.46 o
  -8   5   1         17.44         15.11         3.51 o
  -7   5   1        366.32        380.32        13.83 o
  -6   5   1        439.86        456.73        14.83 o
  -5   5   1         26.58         29.62         6.95 o
  -4   5   1         14.31         14.13         4.62 o
  -3   5   1        542.62        578.24        32.36 o
  -2   5   1         73.86         79.62         9.31 o
  -1   5   1       4439.77       4273.48        61.81 o
   0   5   1        938.13        960.19        29.75 o
   1   5   1        560.95        533.67        18.54 o
   2   5   1          1.59         -1.96         1.96 o
   3   5   1        883.38        897.68        38.14 o
   4   5   1        706.50        750.18        39.12 o
   5   5   1        708.78        724.37        42.16 o
   6   5   1         70.51         83.01         6.61 o
   7   5   1         44.57         39.59         5.81 o
   8   5   1          0.64          3.02         2.55 o
   9   5   1          6.58          4.03         2.81 o
  10   5   1          7.19          5.88         2.33 o
 -10   6   1          1.99          0.60         2.33 o
  -9   6   1          6.51          4.48         3.27 o
  -8   6   1          0.17          0.69         2.36 o
  -7   6   1        222.43        225.63         9.97 o
  -6   6   1          2.54         -0.10         3.89 o
  -5   6   1          0.03          1.91         2.67 o
  -4   6   1         65.41         73.32        11.88 o
  -3   6   1        179.68        197.40        17.06 o
  -2   6   1         74.06         70.53        11.44 o
  -1   6   1         99.18         90.57        10.73 o
   0   6   1        104.41        109.75        11.70 o
   1   6   1        891.67        859.56        25.92 o
   2   6   1         16.65         14.30         4.17 o
   3   6   1          2.31          8.40         3.40 o
   4   6   1         12.72          8.73         7.29 o
   5   6   1          3.16          6.27         4.83 o
   6   6   1         11.48         13.08        10.18 o
   7   6   1          1.55          1.42         3.04 o
   8   6   1         10.08         13.20         3.14 o
   9   6   1          1.22         -1.44         2.03 o
 -10   7   1          4.85          6.02         2.42 o
  -9   7   1         14.43         13.34         2.87 o
  -8   7   1         59.13         64.76         7.69 o
  -7   7   1          1.73         -0.38         3.05 o
  -6   7   1         80.65         64.20         5.98 o
  -5   7   1        237.99        226.79        15.14 o
  -4   7   1        122.49        112.91        16.72 o
  -3   7   1         80.58         72.30        15.57 o
  -2   7   1         69.51         88.62        11.74 o
  -1   7   1        314.58        299.25        19.97 o
   0   7   1        299.56        281.60        20.05 o
   1   7   1        457.44        484.78        21.50 o
   2   7   1        138.70        129.62        15.54 o
   3   7   1        511.05        533.09        33.11 o
   4   7   1          0.92         19.33         7.38 o
   5   7   1         52.20         50.54         9.21 o
   6   7   1         56.77         63.26         7.01 o
   7   7   1         51.45         43.61         6.94 o
   8   7   1          0.06         -0.97         3.25 o
   9   7   1         12.81         27.38         6.92 o
  -9   8   1          1.19         -1.84         2.52 o
  -8   8   1         33.07         46.38         6.39 o
  -7   8   1          1.75          2.52         2.54 o
  -6   8   1        484.67        485.96        15.40 o
  -5   8   1         53.62         56.69         5.70 o
  -4   8   1         38.83         31.74        10.67 o
  -3   8   1        108.11        107.89        15.44 o
  -2   8   1       1863.93       1885.61        87.24 o
  -1   8   1        499.71        533.71        29.46 o
   0   8   1         76.18         73.52        11.99 o
   1   8   1        170.53        202.53        14.94 o
   2   8   1        552.61        517.82        31.85 o
   3   8   1        581.37        541.59        34.73 o
   4   8   1          7.88         24.33         4.59 o
   5   8   1        894.65        953.41        18.04 o
   6   8   1          1.70          2.19         3.30 o
   7   8   1         40.09         37.77         5.25 o
   8   8   1          7.86         10.47         4.09 o
   9   8   1          2.40          1.32         2.36 o
  -9   9   1          4.68          6.38         2.19 o
  -8   9   1          1.01          3.08         3.24 o
  -7   9   1         53.44         55.86         5.97 o
  -6   9   1        387.62        400.13        15.27 o
  -5   9   1        115.79        126.89         8.35 o
  -4   9   1          2.88         12.18         5.91 o
  -3   9   1        124.69        116.72        25.21 o
  -2   9   1        387.65        374.14        32.47 o
  -1   9   1        237.46        260.83        22.87 o
   0   9   1         33.13         57.79        10.92 o
   1   9   1         13.07         -4.47         4.47 o
   2   9   1         10.92         13.76         7.48 o
   3   9   1        159.22        183.37        21.65 o
   4   9   1        264.61        297.14        10.03 o
   5   9   1          0.10         -2.36         3.03 o
   6   9   1         36.52         33.72         5.01 o
   7   9   1         18.80         22.36         4.79 o
   8   9   1          0.49          0.78         2.33 o
   9   9   1          0.93          0.58         1.72 o
  -9  10   1          0.49         -1.43         1.43 o
  -8  10   1          9.93          9.69         3.32 o
  -7  10   1          0.33          0.84         2.71 o
  -6  10   1        176.18        187.62        10.38 o
  -5  10   1         31.78         30.17         4.34 o
  -4  10   1         45.60         54.02         5.95 o
  -3  10   1         36.17         28.25         4.97 o
  -2  10   1         36.26         31.99        15.18 o
  -1  10   1          2.98         -4.90        10.77 o
   0  10   1        134.75        134.09        16.06 o
   1  10   1         25.39         28.19         8.89 o
   2  10   1        161.31        147.08        19.14 o
   3  10   1         22.37         22.77         3.79 o
   4  10   1         60.97         64.85         6.14 o
   5  10   1         18.15         19.22         3.45 o
   6  10   1         35.12         31.30         4.88 o
   7  10   1         17.69         19.86         3.36 o
   8  10   1         17.34         22.65         3.11 o
   9  10   1          0.34         -1.11         1.41 o
  -8  11   1         30.25         34.61         4.93 o
  -7  11   1         29.28         27.16         5.16 o
  -6  11   1          0.48          0.95         2.25 o
  -5  11   1         12.26         12.26         2.90 o
  -4  11   1          7.60          5.61         2.44 o
  -3  11   1          2.15          3.68         2.50 o
  -2  11   1         84.26         82.34         7.03 o
  -1  11   1          6.94         13.19         4.68 o
   0  11   1         16.33         10.14         5.69 o
   1  11   1        112.02        122.51         8.67 o
   2  11   1         20.12         24.19        11.26 o
   3  11   1          4.36         17.23         7.56 o
   4  11   1         11.12         11.98         3.35 o
   5  11   1         17.45         16.52         3.22 o
   6  11   1          0.35          1.47         2.44 o
   7  11   1          0.55          3.09         2.14 o
   8  11   1          0.48          3.26         1.80 o
  -8  12   1         27.08         20.18         4.77 o
  -7  12   1         20.83         28.32         4.89 o
  -6  12   1         39.33         38.98         4.12 o
  -5  12   1         89.65        108.76         6.70 o
  -4  12   1          3.02          2.97         2.79 o
  -3  12   1         93.22         96.93         7.30 o
  -2  12   1        172.86        184.83         9.50 o
  -1  12   1        105.06        135.61         8.21 o
   0  12   1         21.11         29.59         4.24 o
   1  12   1          4.14          8.03         3.89 o
   2  12   1         59.76         49.36         5.62 o
   3  12   1         55.02         51.73         5.95 o
   4  12   1          4.82         11.21         3.83 o
   5  12   1         49.18         51.50         4.26 o
   6  12   1         59.10         64.72         5.06 o
   7  12   1          3.12          3.01         2.20 o
   8  12   1          0.52         -0.99         1.63 o
  -8  13   1          8.62          4.73         2.53 o
  -7  13   1          0.47         -0.15         2.15 o
  -6  13   1         31.83         32.81         4.22 o
  -5  13   1        161.77        187.78        12.31 o
  -4  13   1          0.14          2.69         5.69 o
  -3  13   1         65.58         72.61         6.43 o
  -2  13   1        159.50        177.33        10.23 o
  -1  13   1          7.61          4.50         3.22 o
   0  13   1          5.00          0.63         3.67 o
   1  13   1         10.06          8.89         3.65 o
   2  13   1         31.93         31.25         4.66 o
   3  13   1          0.82          0.82         2.56 o
   4  13   1          7.73          8.63         3.17 o
   5  13   1         11.46         13.81         2.94 o
   6  13   1         27.02         29.14         3.41 o
   7  13   1          1.52         -0.33         1.58 o
  -7  14   1          2.08         -1.21         3.03 o
  -6  14   1         10.09         10.27         3.55 o
  -5  14   1         34.99         30.52         5.38 o
  -4  14   1         39.46         34.96         5.60 o
  -3  14   1         63.52         69.16         7.25 o
  -2  14   1          5.20          3.90         2.54 o
  -1  14   1         28.17         37.96         5.09 o
   0  14   1         11.08         11.54         4.29 o
   1  14   1         59.93         58.95         7.83 o
   2  14   1         27.97         18.59         4.66 o
   3  14   1          2.42          9.01         3.04 o
   4  14   1          1.14         -1.62         2.45 o
   5  14   1          1.25          2.02         1.83 o
   6  14   1          0.82          3.26         2.40 o
   7  14   1          2.16          0.67         2.39 o
  -6  15   1          0.53          6.80         3.84 o
  -5  15   1          0.34          1.60         2.65 o
  -4  15   1          1.18         -0.30         3.41 o
  -3  15   1          6.33          7.91         3.03 o
  -2  15   1         12.33          7.57         2.85 o
  -1  15   1         13.00         13.64         4.59 o
   0  15   1         13.05          9.67        10.98 o
   1  15   1         47.45         50.10         6.91 o
   2  15   1          0.87          5.68         3.89 o
   3  15   1          0.15         -2.68         3.66 o
   4  15   1          3.37          4.36         2.11 o
   5  15   1          1.23          4.88         2.30 o
   6  15   1          1.95          8.63         2.35 o
  -5  16   1         11.12         16.05         3.87 o
  -4  16   1         23.17         20.19         4.00 o
  -3  16   1         62.10         50.76         5.14 o
  -2  16   1         15.57          8.82         2.15 o
  -1  16   1          6.56         10.26         3.47 o
   0  16   1         40.97         40.88         7.92 o
   1  16   1          1.70          1.81         3.15 o
   2  16   1         21.48         28.01         4.98 o
   3  16   1          6.61          8.20         5.29 o
   4  16   1          0.22         -2.20         2.20 o
   5  16   1          1.29          0.62         1.74 o
  -4  17   1          7.01          7.41         2.33 o
  -3  17   1         12.06          4.68         1.92 o
  -2  17   1         58.48         42.94         5.09 o
  -1  17   1         14.22          7.06         3.46 o
   0  17   1          1.88         -1.24         3.44 o
   1  17   1         11.92          9.25         3.62 o
   2  17   1          1.68          4.21         2.73 o
   3  17   1          0.01         -0.83         1.76 o
   4  17   1         30.02         32.37         7.81 o
  -3  18   1         10.12         10.44         3.03 o
  -2  18   1         19.21         14.29         2.09 o
  -1  18   1          0.25          1.19         1.62 o
   0  18   1          0.72          3.18         2.39 o
   1  18   1          0.71          1.33         2.33 o
   2  18   1          8.12          7.74         7.27 o
   3  18   1          7.74          8.80         7.06 o
  -1  19   1          2.56          2.36         2.51 o
   0  19   1          0.83          1.39         1.61 o
   1  19   1          0.04          0.97         1.54 o
 -10   0   2         15.78         18.88         5.90 o
  -9   0   2        155.90        161.76        16.82 o
  -8   0   2       1420.08       1295.65        48.48 o
  -7   0   2       1334.60       1356.10        61.72 o
  -6   0   2        316.58        293.16        27.24 o
  -5   0   2        761.69        801.97        51.93 o
  -4   0   2        161.32        184.73        14.84 o
  -3   0   2       4829.85       4945.73        65.07 o
  -2   0   2       1231.38       1174.88        26.57 o
  -1   0   2        328.50        319.07         9.23 o
   0   0   2        982.81        938.31        21.65 o
   1   0   2        515.36        516.98        15.60 o
   2   0   2       2541.72       2527.77        71.58 o
   3   0   2        301.64        321.48        30.75 o
   4   0   2       1382.76       1586.29        77.68 o
   5   0   2         61.30         52.72        18.13 o
   6   0   2         12.10          5.26         6.47 o
   7   0   2          0.00         10.18         5.80 o
   8   0   2        143.26        116.99        14.71 o
   9   0   2         46.38         44.77         9.00 o
  10   0   2         12.63          6.11         4.05 o
 -10   1   2          3.24          5.98         3.24 o
  -9   1   2          8.72         12.61         4.73 o
  -8   1   2          2.90          3.46         4.22 o
  -7   1   2         21.78         25.95         5.36 o
  -6   1   2         13.33          0.83         3.97 o
  -5   1   2          1.66          1.23         3.15 o
  -4   1   2        100.29        100.44         8.17 o
  -3   1   2         55.17         63.26         5.88 o
  -2   1   2        839.30        784.24        13.50 o
  -1   1   2       1036.67       1026.09        17.28 o
   0   1   2       2168.42       2159.97        22.53 o
   1   1   2       1161.53       1192.31        24.82 o
   2   1   2         80.84         92.28         7.66 o
   3   1   2        271.63        260.82        19.64 o
   4   1   2        253.22        278.46        23.09 o
   5   1   2         19.02         16.48         5.81 o
   6   1   2          5.60         -1.25         7.42 o
   7   1   2         13.40          9.76         5.68 o
   8   1   2         67.40         59.07         8.41 o
   9   1   2          0.75          1.26         3.12 o
  10   1   2         11.98         10.99         2.91 o
 -10   2   2          0.75         -1.17         2.76 o
  -9   2   2         13.56         12.50         3.25 o
  -8   2   2        103.49        104.17         8.08 o
  -7   2   2         14.10         13.38         3.57 o
  -6   2   2          5.67         10.73         5.99 o
  -5   2   2          0.00         -2.92         2.92 o
  -4   2   2          0.45          2.81         1.36 o
  -3   2   2        142.03        152.39         6.02 o
  -2   2   2        259.16        250.17         7.75 o
  -1   2   2       1132.66       1051.83        20.96 o
   0   2   2       3466.18       3280.43        21.60 o
   1   2   2       2447.98       2373.41        30.66 o
   2   2   2         33.71         31.72         3.48 o
   3   2   2        206.41        227.97        18.82 o
   4   2   2        114.74        128.47        16.14 o
   5   2   2         30.00         42.06        11.24 o
   6   2   2          0.85          6.69        26.29 o
   7   2   2          4.97         14.19         4.88 o
   8   2   2         51.39         41.53         5.44 o
   9   2   2         10.39         12.71         2.64 o
  10   2   2          3.43          2.76         2.29 o
 -10   3   2          0.63          0.15         3.91 o
  -9   3   2         22.52         20.56         3.61 o
  -8   3   2         68.37         68.89         5.75 o
  -7   3   2        290.44        289.52        11.87 o
  -6   3   2        128.95        150.88        20.11 o
  -5   3   2         69.00         57.75         9.23 o
  -4   3   2          3.41          6.05         5.17 o
  -3   3   2        461.74        511.03        13.85 o
  -2   3   2       3340.36       3128.74        46.98 o
  -1   3   2        656.63        618.77        11.55 o
   0   3   2        338.79        334.08        10.76 o
   1   3   2        278.35        363.44        12.38 o
   2   3   2        292.12        287.26        14.81 o
   3   3   2          6.87         16.51         6.26 o
   4   3   2         98.02        107.57        14.92 o
   5   3   2         11.61         -4.37         5.82 o
   6   3   2          3.29          4.06         4.23 o
   7   3   2          7.15          8.05         4.02 o
   8   3   2         70.58         70.60         6.77 o
   9   3   2         22.44         20.12         3.14 o
  10   3   2          3.89          1.34         2.14 o
 -10   4   2          1.93          0.45         3.01 o
  -9   4   2        124.16        146.05         8.35 o
  -8   4   2        515.71        558.45        17.78 o
  -7   4   2       1882.95       1922.61        35.16 o
  -6   4   2         46.02         53.28         6.08 o
  -5   4   2         24.75         29.44         7.28 o
  -4   4   2        152.61        132.20        12.67 o
  -3   4   2        717.24        724.16        29.17 o
  -2   4   2        725.76        735.85        23.10 o
  -1   4   2        112.51         92.46         8.41 o
   0   4   2         47.09         53.24         5.55 o
   1   4   2       2774.33       2747.05        35.56 o
   2   4   2         10.27          2.77         4.47 o
   3   4   2        234.23        295.18        22.64 o
   4   4   2        249.27        268.26        24.12 o
   5   4   2         91.35         83.27        14.86 o
   6   4   2         43.89         48.00         5.52 o
   7   4   2         39.42         32.33         6.24 o
   8   4   2         47.21         38.97         5.32 o
   9   4   2         33.11         32.97         3.59 o
 -10   5   2         29.37         27.87         2.93 o
  -9   5   2         69.80         91.60         5.50 o
  -8   5   2         71.51         78.63         6.95 o
  -7   5   2        233.23        237.41        10.22 o
  -6   5   2         93.80         95.28         5.01 o
  -5   5   2          8.70          7.16         5.32 o
  -4   5   2        132.90        119.47        16.04 o
  -3   5   2        247.18        241.91        20.85 o
  -2   5   2         56.87         48.30         9.63 o
  -1   5   2         16.98         13.98         4.04 o
   0   5   2        711.95        721.04        22.00 o
   1   5   2         88.82         99.77         7.66 o
   2   5   2         20.62         27.34         5.99 o
   3   5   2       1233.06       1388.76        50.88 o
   4   5   2          4.41          2.75         4.82 o
   5   5   2        204.57        188.65        23.12 o
   6   5   2        107.45        105.55         6.52 o
   7   5   2         13.81          6.85         7.83 o
   8   5   2         28.81         29.60         4.37 o
   9   5   2          0.16          2.91         1.89 o
 -10   6   2          0.34          2.62         2.98 o
  -9   6   2          0.93         -0.86         1.36 o
  -8   6   2         35.63         39.87         4.18 o
  -7   6   2        168.55        179.73         9.07 o
  -6   6   2        195.54        200.71         8.37 o
  -5   6   2         17.90          4.39         8.37 o
  -4   6   2         75.64         50.17        11.20 o
  -3   6   2        186.17        161.05        18.20 o
  -2   6   2         57.38         59.64         7.03 o
  -1   6   2        178.18        148.50        11.12 o
   0   6   2         31.48         20.09         4.90 o
   1   6   2        147.84        164.34        10.32 o
   2   6   2        216.87        240.33        15.78 o
   3   6   2          7.66          8.75         6.21 o
   4   6   2         31.14         36.97        20.27 o
   5   6   2          6.22          6.01         2.88 o
   6   6   2         59.01         64.71         5.13 o
   7   6   2        146.57        144.08        10.89 o
   8   6   2          1.98         -0.24         2.44 o
   9   6   2          2.45          2.57         1.98 o
 -10   7   2          4.91          9.17         2.96 o
  -9   7   2         89.22         92.68         9.00 o
  -8   7   2          8.78         11.41         3.99 o
  -7   7   2        188.98        176.64        12.59 o
  -6   7   2        260.69        279.16        10.23 o
  -5   7   2         49.76         45.90         5.85 o
  -4   7   2         61.08         39.23        16.13 o
  -3   7   2          0.28         -1.93         5.25 o
  -2   7   2       1035.60        958.26        42.64 o
  -1   7   2          2.11          0.86         4.48 o
   0   7   2        206.81        195.16        13.76 o
   1   7   2         79.46         90.57         8.41 o
   2   7   2          0.06         -2.19         3.55 o
   3   7   2         26.86         18.57         7.78 o
   4   7   2         14.66          4.90         4.75 o
   5   7   2         37.27         35.40         8.10 o
   6   7   2          7.64         16.14         4.57 o
   7   7   2         44.13         34.75         6.24 o
   8   7   2         43.50         49.63         6.75 o
   9   7   2          7.76          6.48         2.88 o
  -9   8   2         61.98         58.70         4.62 o
  -8   8   2        154.97        163.85        11.40 o
  -7   8   2        115.54        111.44        10.01 o
  -6   8   2        128.59        147.81         7.77 o
  -5   8   2         19.51         19.35         4.04 o
  -4   8   2          0.22         -1.04         3.54 o
  -3   8   2          8.44         12.37         6.80 o
  -2   8   2         13.31          5.75         4.04 o
  -1   8   2        275.80        256.57        20.96 o
   0   8   2        854.17        888.36        31.86 o
   1   8   2         25.45         25.25         4.63 o
   2   8   2         35.67         49.94        11.76 o
   3   8   2          0.25         14.88         6.63 o
   4   8   2        104.67        121.02        11.30 o
   5   8   2         29.88         29.28         4.76 o
   6   8   2          1.07          2.16         2.10 o
   7   8   2          0.74          5.76         3.58 o
   8   8   2         70.47         75.94         7.44 o
   9   8   2          4.09          2.48         1.49 o
  -9   9   2         88.10         89.06         6.39 o
  -8   9   2         40.26         39.31         5.82 o
  -7   9   2         86.92         86.90         9.09 o
  -6   9   2        191.98        199.79         9.03 o
  -5   9   2         28.02         28.24         5.11 o
  -4   9   2         87.31         84.65         5.80 o
  -3   9   2          3.12          6.73         5.55 o
  -2   9   2        299.90        278.19        25.79 o
  -1   9   2          9.15         16.39        13.11 o
   0   9   2         27.37         25.91         6.01 o
   1   9   2          1.51         -2.89         2.89 o
   2   9   2         85.62         63.99        13.86 o
   3   9   2        329.55        346.77        13.94 o
   4   9   2          7.01          4.64         4.72 o
   5   9   2          7.33          4.51         4.01 o
   6   9   2          3.88          1.55         2.15 o
   7   9   2         34.48         44.92         6.61 o
   8   9   2          2.94          4.16         3.21 o
   9   9   2          0.24          0.86         1.61 o
  -9  10   2          1.54          1.43         3.22 o
  -8  10   2         35.67         37.16         5.35 o
  -7  10   2          1.26         -0.15         2.61 o
  -6  10   2          9.89          5.62         2.49 o
  -5  10   2         18.72         14.12         3.45 o
  -4  10   2          2.81          2.98         3.31 o
  -3  10   2        132.92        140.87         8.64 o
  -2  10   2         38.45         31.62        10.66 o
  -1  10   2         19.99         29.88         9.08 o
   0  10   2          5.11         10.56         7.08 o
   1  10   2        142.64        139.92        18.37 o
   2  10   2         31.69         32.71         5.03 o
   3  10   2         14.13         17.92         3.55 o
   4  10   2          2.23          4.40         3.24 o
   5  10   2         12.07          7.40         2.81 o
   6  10   2          0.24         -0.61         1.87 o
   7  10   2         16.29         14.83         3.43 o
   8  10   2          5.48          3.33         1.95 o
  -8  11   2          0.08          0.09         2.21 o
  -7  11   2         27.01         28.33         5.20 o
  -6  11   2         69.68         85.69         5.83 o
  -5  11   2          1.84         -0.67         2.76 o
  -4  11   2         25.19         25.89         4.06 o
  -3  11   2         91.29         96.43         6.99 o
  -2  11   2         11.58         10.20         3.04 o
  -1  11   2         72.00         71.43         6.99 o
   0  11   2          0.04         -1.83         2.53 o
   1  11   2          1.12         -1.87         2.57 o
   2  11   2         40.01         41.33         6.07 o
   3  11   2          2.45          4.99         4.11 o
   4  11   2         19.88         20.56         3.41 o
   5  11   2          6.68          4.50         1.92 o
   6  11   2         42.40         42.50         3.82 o
   7  11   2          7.49          7.72         2.54 o
   8  11   2          1.06         -0.72         1.60 o
  -8  12   2          1.06         -0.12         1.82 o
  -7  12   2          3.47          3.51         2.76 o
  -6  12   2         88.36        100.17         7.08 o
  -5  12   2         44.23         47.25         4.58 o
  -4  12   2         31.44         32.13         5.89 o
  -3  12   2        146.53        170.83        12.24 o
  -2  12   2         14.62          9.44         5.57 o
  -1  12   2        413.16        424.97        16.94 o
   0  12   2         13.80         16.05         3.79 o
   1  12   2         33.59         33.82         4.72 o
   2  12   2         19.14         24.33         5.28 o
   3  12   2         46.55         49.79         5.95 o
   4  12   2         28.69         23.68         4.49 o
   5  12   2         53.02         58.19         4.43 o
   6  12   2          5.54          8.48         2.47 o
   7  12   2          9.12         11.71         4.32 o
  -8  13   2         41.82         30.89         4.58 o
  -7  13   2         41.89         46.04         4.90 o
  -6  13   2         39.06         48.46         5.99 o
  -5  13   2         29.55         32.65         3.81 o
  -4  13   2          4.32          5.49         3.59 o
  -3  13   2          1.05         -0.44         3.00 o
  -2  13   2         26.30         26.00         6.17 o
  -1  13   2        104.80        107.45         9.99 o
   0  13   2         21.48         17.49         3.99 o
   1  13   2         85.24         86.45         8.84 o
   2  13   2          7.06          5.12         6.52 o
   3  13   2        120.86        123.92         8.43 o
   4  13   2         13.00          9.95         2.71 o
   5  13   2          3.76          6.58         2.40 o
   6  13   2          8.08          6.79         2.57 o
   7  13   2          2.05          0.34         2.14 o
  -7  14   2          0.87         -1.68         2.79 o
  -6  14   2          4.35          7.45         4.55 o
  -5  14   2          3.72          3.95         2.42 o
  -4  14   2          0.28         -0.63         3.05 o
  -3  14   2          2.95          5.37         5.15 o
  -2  14   2         60.91         62.97         7.63 o
  -1  14   2          0.71          1.45         2.69 o
   0  14   2          4.43          5.58         3.18 o
   1  14   2          0.61          5.95         3.82 o
   2  14   2         16.96         18.61         8.87 o
   3  14   2         16.28         15.43         4.30 o
   4  14   2          0.78          1.52         2.71 o
   5  14   2          0.78         -0.87         1.59 o
   6  14   2         15.05         17.67         2.79 o
  -6  15   2          2.44          2.12         3.35 o
  -5  15   2         18.13         14.29         2.73 o
  -4  15   2          3.67          2.22         2.83 o
  -3  15   2          0.01         -2.39         2.89 o
  -2  15   2          0.31          1.89         2.29 o
  -1  15   2          0.35          1.54         2.37 o
   0  15   2          0.09         -1.94         3.11 o
   1  15   2          0.06         -1.00         3.44 o
   2  15   2          5.07          7.04         3.75 o
   3  15   2          0.94          4.79         3.01 o
   4  15   2          0.01          1.03         2.02 o
   5  15   2         33.19         33.96         4.30 o
  -5  16   2         62.54         60.79         7.62 o
  -4  16   2          6.00          6.73         2.37 o
  -3  16   2          9.93          7.39         2.22 o
  -2  16   2          0.50         -0.38         2.00 o
  -1  16   2         44.45         34.98         4.38 o
   0  16   2         13.41         13.15         4.20 o
   1  16   2          0.34         -0.67         2.71 o
   2  16   2          3.34         -1.00         3.21 o
   3  16   2          2.99         -2.16         2.72 o
   4  16   2          6.30          8.41         2.24 o
   5  16   2          0.19          5.56         2.05 o
  -4  17   2          0.25          4.28         3.00 o
  -3  17   2          4.69          6.77         2.68 o
  -2  17   2          0.08          1.61         1.76 o
  -1  17   2          5.17          4.76         2.32 o
   0  17   2         12.45         12.40         3.70 o
   1  17   2         17.28         19.00         4.16 o
   2  17   2         11.76          9.97         3.05 o
   3  17   2          0.56          0.09         1.73 o
   4  17   2          0.19         -0.53         1.65 o
  -2  18   2          0.01          1.73         3.38 o
  -1  18   2          4.18          1.95         1.56 o
   0  18   2          1.86          0.29         1.66 o
   1  18   2          0.04         -1.91         2.21 o
   2  18   2          3.80          3.18         1.50 o
   3  18   2          1.59          1.27         2.33 o
 -10   1   3          1.12          1.00         2.52 o
  -9   1   3         19.67         20.54         4.79 o
  -8   1   3        213.15        227.36        11.45 o
  -7   1   3        165.24        173.75         8.11 o
  -6   1   3         31.81         32.65         5.22 o
  -5   1   3        238.39        240.08        18.38 o
  -4   1   3       1410.62       1455.75        58.17 o
  -3   1   3       1185.85       1306.94        24.18 o
  -2   1   3        336.88        321.34        11.02 o
  -1   1   3        816.75        764.73        17.15 o
   0   1   3        218.45        182.85         8.57 o
   1   1   3        685.06        679.10        18.48 o
   2   1   3        216.47        212.82        12.16 o
   3   1   3          0.63          1.56         2.66 o
   4   1   3        286.83        281.98        24.77 o
   5   1   3          3.14          5.84         4.88 o
   6   1   3        227.18        245.34        12.09 o
   7   1   3         64.93         47.41         7.27 o
   8   1   3          6.54          7.66         2.89 o
   9   1   3          0.26          1.10         2.75 o
  10   1   3         10.44          4.49         2.78 o
 -10   2   3          0.29         -0.93         3.39 o
  -9   2   3          5.60          2.52         2.52 o
  -8   2   3         48.11         46.11         4.87 o
  -7   2   3        347.19        359.06        10.32 o
  -6   2   3         16.39          9.32         5.25 o
  -5   2   3          4.72         -4.25         4.25 o
  -4   2   3         32.42         37.13         6.19 o
  -3   2   3        236.33        201.21        10.46 o
  -2   2   3        343.52        346.97        14.42 o
  -1   2   3        478.74        494.37        13.26 o
   0   2   3         50.51         50.91         6.39 o
   1   2   3        452.51        389.03        14.44 o
   2   2   3         21.90         32.53         5.43 o
   3   2   3        318.65        303.53        22.43 o
   4   2   3         10.80          2.06         3.80 o
   5   2   3         60.82         49.05        11.23 o
   6   2   3         22.11         22.88         5.35 o
   7   2   3         74.84         65.69         8.56 o
   8   2   3         52.95         33.61         4.72 o
   9   2   3          2.63          3.30         2.16 o
 -10   3   3         19.00         22.06         3.97 o
  -9   3   3          1.57          2.90         2.07 o
  -8   3   3          0.00          1.71         2.91 o
  -7   3   3          7.80          6.32         3.95 o
  -6   3   3         70.25         74.71         5.48 o
  -5   3   3        181.48        179.15        16.13 o
  -4   3   3       1084.02       1154.12        34.51 o
  -3   3   3        766.04        845.47        27.72 o
  -2   3   3        251.70        246.01        13.95 o
  -1   3   3        610.80        635.82        17.57 o
   0   3   3        910.79        878.15        17.01 o
   1   3   3        629.27        696.05        22.48 o
   2   3   3        580.91        614.74        23.96 o
   3   3   3        223.46        234.14        21.27 o
   4   3   3          1.78          4.52         4.31 o
   5   3   3        302.50        304.91        28.61 o
   6   3   3         49.22         38.21         7.00 o
   7   3   3        119.06        127.48         8.46 o
   8   3   3          5.17          2.36         2.64 o
   9   3   3          0.06          2.91         1.88 o
 -10   4   3          0.06         -0.21         2.00 o
  -9   4   3         57.37         68.90         5.01 o
  -8   4   3         10.86         17.92         3.27 o
  -7   4   3          4.53         -1.35         2.71 o
  -6   4   3          8.41          3.42         2.88 o
  -5   4   3         68.58         63.72        11.84 o
  -4   4   3        319.24        332.36        25.63 o
  -3   4   3        383.01        394.88        20.26 o
  -2   4   3        623.15        610.45        23.68 o
  -1   4   3         80.94         54.74         7.61 o
   0   4   3        210.06        186.61         8.68 o
   1   4   3       1007.32       1123.63        29.88 o
   2   4   3        168.12        185.23        13.82 o
   3   4   3          3.71         11.93         6.03 o
   4   4   3         77.14         55.61        12.36 o
   5   4   3          9.51         10.13         3.95 o
   6   4   3         20.53          1.54         2.70 o
   7   4   3         12.69         25.82         3.78 o
   8   4   3          8.44          9.03         3.07 o
   9   4   3          0.82          4.89         1.92 o
 -10   5   3          0.01          2.02         2.05 o
  -9   5   3         17.47         19.68         3.06 o
  -8   5   3          0.20         -0.76         2.15 o
  -7   5   3         28.75         31.86         3.87 o
  -6   5   3          3.43          7.07         2.57 o
  -5   5   3          0.21         10.20         6.41 o
  -4   5   3        588.86        637.06        37.66 o
  -3   5   3       1838.88       1861.54        58.72 o
  -2   5   3        165.52        161.99        13.15 o
  -1   5   3        657.56        627.57        30.54 o
   0   5   3        794.45        745.12        31.04 o
   1   5   3          7.01         10.27         3.00 o
   2   5   3         97.40        107.62        12.79 o
   3   5   3        339.88        357.04        21.78 o
   4   5   3         25.87         18.35         8.23 o
   5   5   3        215.60        234.55        10.17 o
   6   5   3          4.97         -0.36         2.66 o
   7   5   3        261.95        263.57        10.91 o
   8   5   3         13.43         16.24         3.75 o
   9   5   3          0.17          2.12         1.77 o
 -10   6   3          4.49          1.96         1.92 o
  -9   6   3         20.67         18.42         2.68 o
  -8   6   3         22.62         26.96         3.25 o
  -7   6   3         88.53         97.76         5.78 o
  -6   6   3          0.01         -2.51         2.51 o
  -5   6   3        186.79        184.31        10.26 o
  -4   6   3         88.43         54.63        17.49 o
  -3   6   3         92.64         93.85        14.71 o
  -2   6   3        218.61        210.02        19.94 o
  -1   6   3         74.04         60.13        10.88 o
   0   6   3         98.74         92.22        10.15 o
   1   6   3          2.37         -0.91         3.27 o
   2   6   3         22.56         13.98         6.54 o
   3   6   3        158.16        184.19        16.12 o
   4   6   3          0.65          7.98        12.22 o
   5   6   3         64.31         67.83         5.99 o
   6   6   3          0.01         -1.92         1.92 o
   7   6   3         52.33         40.16         5.16 o
   8   6   3          4.33          2.92         2.25 o
   9   6   3          0.19          0.70         1.97 o
  -9   7   3         10.53          9.04         3.77 o
  -8   7   3          0.02         -1.44         2.92 o
  -7   7   3          0.62         -0.90         2.56 o
  -6   7   3         19.34         24.69         4.06 o
  -5   7   3         27.00         29.34         4.03 o
  -4   7   3        124.57        121.66        18.25 o
  -3   7   3         18.87         12.71         6.48 o
  -2   7   3        222.82        221.89        21.83 o
  -1   7   3         75.99         80.86        24.42 o
   0   7   3        205.34        193.79        15.48 o
   1   7   3        240.30        252.28        14.63 o
   2   7   3        371.46        403.21        23.17 o
   3   7   3         44.26         53.49        12.52 o
   4   7   3         24.79         13.53         3.94 o
   5   7   3          8.86          8.85         3.27 o
   6   7   3          1.19          3.12         2.50 o
   7   7   3          2.05          3.41         3.32 o
   8   7   3          1.66          2.56         2.91 o
   9   7   3         11.41          9.26         1.94 o
  -9   8   3         31.63         29.34         4.23 o
  -8   8   3          6.48          2.23         3.05 o
  -7   8   3         28.29         31.86         4.48 o
  -6   8   3        109.40        127.67         7.34 o
  -5   8   3         81.14         86.11         6.53 o
  -4   8   3         31.80         29.65         3.76 o
  -3   8   3         69.55         42.29        12.17 o
  -2   8   3        503.97        439.50        38.29 o
  -1   8   3         26.49         33.95         9.35 o
   0   8   3         18.45         13.25         5.30 o
   1   8   3          7.01          8.28         7.62 o
   2   8   3         13.30         10.21        12.86 o
   3   8   3         54.95         50.85         5.96 o
   4   8   3          6.10          7.18         2.94 o
   5   8   3          8.09          5.74         4.31 o
   6   8   3          1.86         -4.19         4.19 o
   7   8   3          5.71          6.19         3.08 o
   8   8   3          6.89          9.59         3.43 o
   9   8   3          5.65          9.73         2.80 o
  -9   9   3          0.48         -1.93         2.20 o
  -8   9   3          0.00         -2.34         2.34 o
  -7   9   3          6.79          6.61         4.61 o
  -6   9   3          1.62          3.39         2.07 o
  -5   9   3         52.82         58.97         6.19 o
  -4   9   3         10.90         11.27         2.47 o
  -3   9   3         75.51         85.63         6.32 o
  -2   9   3        474.14        386.66        32.05 o
  -1   9   3        104.18         82.52        15.00 o
   0   9   3          6.43         -2.14         4.02 o
   1   9   3          2.54         -4.26         7.28 o
   2   9   3        119.34        139.09         9.78 o
   3   9   3          0.16          4.38         4.39 o
   4   9   3          2.39          2.03         3.42 o
   5   9   3         26.60         29.09         4.31 o
   6   9   3        135.87        143.41         6.68 o
   7   9   3          0.46          1.80         4.75 o
   8   9   3          0.14         -0.04         1.80 o
  -9  10   3         17.67         16.18         4.27 o
  -8  10   3          2.61          4.53         3.11 o
  -7  10   3          1.31          1.11         2.21 o
  -6  10   3         96.71        116.03         9.25 o
  -5  10   3         23.14         26.28         4.37 o
  -4  10   3         21.48         19.33         3.67 o
  -3  10   3         23.82         20.42         4.15 o
  -2  10   3          1.05          0.36         2.21 o
  -1  10   3         58.32         60.00         5.38 o
   0  10   3         38.01         39.39         4.95 o
   1  10   3          4.56          4.79         3.38 o
   2  10   3          2.55          1.60         4.34 o
   3  10   3         23.35         23.44         3.96 o
   4  10   3          3.81          4.63         2.66 o
   5  10   3          3.89          3.23         2.18 o
   6  10   3         78.89         81.35         5.57 o
   7  10   3          1.13          2.43         2.37 o
   8  10   3          4.94          5.13         1.88 o
  -8  11   3         37.25         38.04         3.68 o
  -7  11   3         12.12         13.77         2.93 o
  -6  11   3         37.47         43.31         5.39 o
  -5  11   3          1.06          0.67         2.50 o
  -4  11   3          0.49         -0.26         1.48 o
  -3  11   3          0.65          1.14         2.47 o
  -2  11   3         76.57         85.21         5.75 o
  -1  11   3          0.00          0.27         2.77 o
   0  11   3        122.48        119.85         6.62 o
   1  11   3         15.21         11.79         3.96 o
   2  11   3         36.51         39.80         5.24 o
   3  11   3          2.10          5.91         2.96 o
   4  11   3         10.44          7.92         2.46 o
   5  11   3         36.83         43.80         4.03 o
   6  11   3          5.00          6.55         2.04 o
   7  11   3          7.73         10.07         2.62 o
  -8  12   3          0.37         -1.35         1.35 o
  -7  12   3          3.40          4.84         2.55 o
  -6  12   3          0.54          3.96         3.49 o
  -5  12   3        132.86        140.66         8.60 o
  -4  12   3          1.95         -0.29         2.99 o
  -3  12   3         49.48         45.45         4.66 o
  -2  12   3        112.54        104.85         8.37 o
  -1  12   3          0.05          0.91         3.47 o
   0  12   3         55.57         58.43         5.09 o
   1  12   3          4.69          6.94         2.51 o
   2  12   3         14.15         16.26         4.02 o
   3  12   3         65.59         71.58         9.50 o
   4  12   3          6.40          3.36         2.75 o
   5  12   3          0.26          3.24         2.03 o
   6  12   3          0.00          2.02         1.53 o
   7  12   3          2.25          4.96         1.80 o
  -7  13   3          0.26         -0.10         1.80 o
  -6  13   3          0.70          0.78         3.12 o
  -5  13   3          2.01          4.19         2.66 o
  -4  13   3         10.49         12.61         6.83 o
  -3  13   3          0.04          0.25         2.16 o
  -2  13   3         50.59         50.45         4.98 o
  -1  13   3          4.09          3.12         2.50 o
   0  13   3          0.06          1.31         2.06 o
   1  13   3         35.04         34.88         4.10 o
   2  13   3         14.07         16.29         3.84 o
   3  13   3          4.88          5.51         3.26 o
   4  13   3          0.00          0.77         2.08 o
   5  13   3         17.49         18.65         2.86 o
   6  13   3          7.25          3.59         1.93 o
  -7  14   3          8.03          5.86         1.82 o
  -6  14   3         15.42         15.39         3.26 o
  -5  14   3         32.15         38.98         5.13 o
  -4  14   3          2.58          4.23         2.88 o
  -3  14   3          3.56         11.09         3.83 o
  -2  14   3          0.02         -2.14         2.14 o
  -1  14   3         27.23         34.99         4.62 o
   0  14   3         27.06         36.32         5.24 o
   1  14   3         11.17         12.14         5.45 o
   2  14   3         11.26         15.76         4.33 o
   3  14   3          3.74          4.50         5.16 o
   4  14   3         10.49         13.21         3.05 o
   5  14   3          7.56         10.26         2.07 o
  -6  15   3          4.23          3.32         1.86 o
  -5  15   3          3.50          3.66         1.93 o
  -4  15   3         22.89         26.52         4.44 o
  -3  15   3          2.19          1.85         2.23 o
  -2  15   3         18.34         15.67         2.86 o
  -1  15   3          0.50         -1.10         2.30 o
   0  15   3          6.61         12.07         3.13 o
   1  15   3          1.51          2.64         3.13 o
   2  15   3         10.40         15.60         4.24 o
   3  15   3          0.75         -0.10         2.44 o
   4  15   3         23.04         20.54         3.11 o
   5  15   3          2.44         -0.42         2.12 o
  -5  16   3          8.35          2.50         3.34 o
  -4  16   3          1.90          0.39         1.89 o
  -3  16   3          4.92          2.19         2.33 o
  -2  16   3          6.44          4.63         2.34 o
  -1  16   3         12.32          7.02         2.10 o
   0  16   3         11.48          8.61         4.17 o
   1  16   3          3.68          6.90         3.30 o
   2  16   3          8.50          8.65         3.13 o
   3  16   3         37.51         39.61         4.78 o
   4  16   3          0.45          3.32         1.72 o
  -3  17   3          0.05          1.83         2.73 o
  -2  17   3          4.65          3.49         2.39 o
  -1  17   3          7.36          4.58         2.11 o
   0  17   3          2.15          0.63         1.93 o
   1  17   3          3.15          0.82         1.94 o
   2  17   3         12.95          9.05         2.66 o
   3  17   3          0.72          0.19         2.49 o
  -2  18   3          0.93         -0.23         1.79 o
  -1  18   3          0.18         -1.47         1.47 o
   0  18   3          1.54          1.32         1.04 o
   1  18   3          2.74          4.07         1.39 o
 -10   0   4         53.30         68.54         8.86 o
  -9   0   4          1.34          6.14         5.22 o
  -8   0   4         25.67         22.68         5.23 o
  -7   0   4         25.53         21.81         5.08 o
  -6   0   4          8.69          3.80         3.26 o
  -5   0   4        110.50        102.46        22.31 o
  -4   0   4        267.24        281.71        22.03 o
  -3   0   4         31.40         27.54         6.56 o
  -2   0   4        479.42        487.54        35.69 o
  -1   0   4         66.71         60.57        13.34 o
   0   0   4       4363.06       4934.79       205.74 o
   1   0   4        935.80       1050.48        31.28 o
   2   0   4          7.33          8.65        12.54 o
   3   0   4        123.33        130.08        22.48 o
   4   0   4         72.66         66.62        17.27 o
   5   0   4        688.18        701.57        21.34 o
   6   0   4          2.95         10.04         5.82 o
   7   0   4         10.88          2.67         7.72 o
   8   0   4         32.71         28.27         8.43 o
   9   0   4          0.93         -2.91         3.67 o
 -10   1   4          0.16          3.67         2.42 o
  -9   1   4         41.41         41.29         6.11 o
  -8   1   4          1.82          1.01         1.88 o
  -7   1   4        122.26        122.24         6.50 o
  -6   1   4         61.69         67.19         4.18 o
  -5   1   4         93.14        102.13        16.25 o
  -4   1   4          5.34         -1.32         3.76 o
  -3   1   4         48.89         61.47         7.02 o
  -2   1   4         68.84         56.33         7.49 o
  -1   1   4        264.64        240.39        13.28 o
   0   1   4        741.00        892.23        20.07 o
   1   1   4       1994.14       2170.02        38.54 o
   2   1   4         19.74          9.15         6.17 o
   3   1   4          0.21         -4.04         4.04 o
   4   1   4          3.98         -1.56         9.20 o
   5   1   4          1.40          2.66         3.19 o
   6   1   4          7.28          8.01         3.38 o
   7   1   4         14.81          9.27         4.54 o
   8   1   4          9.83         13.14         3.06 o
   9   1   4          8.89          4.06         3.50 o
 -10   2   4          2.19          2.32         2.21 o
  -9   2   4          0.10          3.48         2.14 o
  -8   2   4          0.25         -2.18         2.85 o
  -7   2   4         48.36         46.42         4.34 o
  -6   2   4         74.24         79.44         4.74 o
  -5   2   4         53.16         58.12        12.96 o
  -4   2   4         33.81         14.00         5.92 o
  -3   2   4        369.41        405.44        19.63 o
  -2   2   4         82.05         73.38         6.77 o
  -1   2   4         22.93         23.57         4.30 o
   0   2   4        288.56        309.70        13.08 o
   1   2   4        179.52        189.08        11.74 o
   2   2   4         57.61         54.55         9.79 o
   3   2   4         80.30         82.18        15.00 o
   4   2   4         67.87         69.30        27.82 o
   5   2   4         73.98         70.05         7.01 o
   6   2   4         28.45         23.60         4.29 o
   7   2   4          0.20          1.73         3.45 o
   8   2   4          0.71         -2.02         2.58 o
   9   2   4          0.14          2.52         1.93 o
 -10   3   4          3.45          7.30         2.38 o
  -9   3   4         74.98         79.47         5.17 o
  -8   3   4          1.27         -1.49         1.89 o
  -7   3   4         43.05         44.76         4.18 o
  -6   3   4         46.51         40.18         3.54 o
  -5   3   4         38.64         25.72        23.02 o
  -4   3   4         78.40         96.73        11.75 o
  -3   3   4          1.78         -1.74         2.41 o
  -2   3   4          0.16          2.05         3.25 o
  -1   3   4         15.19         10.43         3.97 o
   0   3   4        303.90        302.41        17.63 o
   1   3   4       1330.38       1465.95        40.65 o
   2   3   4        231.01        259.60        15.16 o
   3   3   4        110.99        112.51        15.74 o
   4   3   4        358.43        367.98        30.62 o
   5   3   4         33.84         33.57         4.93 o
   6   3   4          7.48          7.69         3.28 o
   7   3   4          2.63         -0.81         3.21 o
   8   3   4          8.52          3.77         2.88 o
   9   3   4          0.97         -2.22         2.22 o
 -10   4   4         27.67         30.68         3.77 o
  -9   4   4          5.85          9.57         2.26 o
  -8   4   4          3.78          2.71         2.07 o
  -7   4   4         87.28         87.14         5.59 o
  -6   4   4          6.24          6.35         2.42 o
  -5   4   4         41.32         41.64         5.77 o
  -4   4   4         72.61         94.05        11.74 o
  -3   4   4         98.91        100.79        11.76 o
  -2   4   4         64.40         73.12         7.55 o
  -1   4   4        230.18        237.99        14.30 o
   0   4   4        419.79        482.64        23.19 o
   1   4   4       1597.49       1636.65        54.08 o
   2   4   4         24.44         21.45         5.47 o
   3   4   4          3.09         14.62         6.19 o
   4   4   4         49.49         50.95         5.90 o
   5   4   4        137.91        132.64         9.30 o
   6   4   4          0.09          2.53         7.34 o
   7   4   4          5.52          6.96         3.36 o
   8   4   4         56.87         64.36         5.55 o
   9   4   4          0.01          1.14         1.68 o
  -9   5   4          3.42          5.51         2.05 o
  -8   5   4         33.59         34.13         3.50 o
  -7   5   4          2.73          3.96         1.81 o
  -6   5   4          9.56         13.68         3.08 o
  -5   5   4         59.67         58.60         4.83 o
  -4   5   4        124.76        121.84        16.98 o
  -3   5   4          0.19          3.96         5.69 o
  -2   5   4          5.04          9.25         4.03 o
  -1   5   4        196.79        220.00        14.38 o
   0   5   4        925.82        952.94        33.64 o
   1   5   4         30.02         22.05         7.76 o
   2   5   4         18.59          9.93         8.59 o
   3   5   4         60.54         67.73        12.81 o
   4   5   4         58.13         65.25         8.61 o
   5   5   4         40.04         36.99         4.79 o
   6   5   4         52.11         62.03         7.90 o
   7   5   4         41.69         38.20         3.97 o
   8   5   4         11.90          2.47         3.52 o
   9   5   4          1.70          1.78         2.70 o
  -9   6   4          8.47         13.73         2.14 o
  -8   6   4         13.74         12.68         2.48 o
  -7   6   4         10.69         10.86         2.70 o
  -6   6   4         60.87         70.28         6.42 o
  -5   6   4          4.08          0.72         2.52 o
  -4   6   4          8.41          4.15         4.24 o
  -3   6   4          0.47         -6.69         6.69 o
  -2   6   4        415.67        366.61        29.80 o
  -1   6   4          3.16          7.76         5.12 o
   0   6   4        205.84        211.51        16.88 o
   1   6   4          0.12         -6.59         6.59 o
   2   6   4         21.52         21.41         9.79 o
   3   6   4        396.82        408.03        12.68 o
   4   6   4          3.04          1.53         2.78 o
   5   6   4          0.02          1.54         5.87 o
   6   6   4          7.99          5.38         3.03 o
   7   6   4          0.56          2.06         2.25 o
   8   6   4          0.04          0.66         3.13 o
  -9   7   4         19.25         25.38         3.95 o
  -8   7   4          4.69          1.29         2.18 o
  -7   7   4          7.02          1.09         2.12 o
  -6   7   4         18.72         20.80         3.76 o
  -5   7   4         13.70         13.72         2.99 o
  -4   7   4          4.65          7.54         2.96 o
  -3   7   4         57.00         41.90        10.61 o
  -2   7   4        117.71        126.33        29.31 o
  -1   7   4         27.03         22.78         6.60 o
   0   7   4         62.09         52.71        15.40 o
   1   7   4        152.40        161.70        19.87 o
   2   7   4        528.36        555.78        37.08 o
   3   7   4          3.27          2.11         2.33 o
   4   7   4         87.31         84.05         8.23 o
   5   7   4         17.64         16.12         3.87 o
   6   7   4        122.12        131.10         9.91 o
   7   7   4         15.47         15.51         3.68 o
   8   7   4          1.46          3.83         3.52 o
  -9   8   4         20.68         19.60         3.36 o
  -8   8   4         11.61         13.98         3.13 o
  -7   8   4          0.89          1.21         1.92 o
  -6   8   4         41.48         34.66         5.55 o
  -5   8   4         54.95         48.29         4.70 o
  -4   8   4         53.67         55.19         4.72 o
  -3   8   4         30.27         22.27         4.49 o
  -2   8   4         21.11         10.78         6.39 o
  -1   8   4        135.29        123.89        15.13 o
   0   8   4         15.81         18.37         5.27 o
   1   8   4        226.92        232.28        24.51 o
   2   8   4        130.38        146.87         6.22 o
   3   8   4         35.87         31.77         4.47 o
   4   8   4          1.49          6.40         4.96 o
   5   8   4         71.40         92.35        10.97 o
   6   8   4          5.53         14.52         5.53 o
   7   8   4          0.40          1.67         1.93 o
   8   8   4          0.78          0.60         2.31 o
  -9   9   4          0.62          0.19         1.75 o
  -8   9   4          0.06          0.26         2.06 o
  -7   9   4          3.30          1.18         2.16 o
  -6   9   4         20.84         23.11         3.94 o
  -5   9   4          0.36         -0.78         2.20 o
  -4   9   4        200.16        182.74        10.79 o
  -3   9   4         29.94         31.79         3.19 o
  -2   9   4         60.48         63.91         4.48 o
  -1   9   4        576.21        629.52        17.07 o
   0   9   4         13.30          9.99         3.61 o
   1   9   4         11.27         14.47         2.67 o
   2   9   4         29.24         30.12         3.71 o
   3   9   4          2.39          0.25         2.34 o
   4   9   4          2.99          5.28         2.94 o
   5   9   4          0.04          1.16         2.35 o
   6   9   4        130.45        137.76         7.08 o
   7   9   4          0.52          1.35         1.84 o
   8   9   4          3.54          2.91         1.63 o
  -8  10   4          0.36          0.30         2.60 o
  -7  10   4          6.11          7.36         2.34 o
  -6  10   4          6.72          8.29         2.87 o
  -5  10   4          5.18          9.02         3.29 o
  -4  10   4          3.21          3.54         2.97 o
  -3  10   4         19.45         19.50         2.98 o
  -2  10   4         65.23         58.72         4.80 o
  -1  10   4         13.09         11.83         3.59 o
   0  10   4        267.10        266.64         8.56 o
   1  10   4         35.24         35.89         3.78 o
   2  10   4         39.84         40.89         4.47 o
   3  10   4         30.11         22.05         4.31 o
   4  10   4         29.70         35.13         4.10 o
   5  10   4          0.86          1.11         2.44 o
   6  10   4          0.23         -0.17         2.05 o
   7  10   4          6.59          6.66         2.32 o
  -8  11   4          1.76          1.24         2.05 o
  -7  11   4          7.72          8.43         2.21 o
  -6  11   4          1.83          2.89         2.68 o
  -5  11   4          3.38          4.05         4.04 o
  -4  11   4          7.19          7.39         2.82 o
  -3  11   4          1.30          1.13         2.20 o
  -2  11   4         14.67         14.93         2.84 o
  -1  11   4         59.82         62.96         5.22 o
   0  11   4         77.38         86.54         5.36 o
   1  11   4         99.69        103.19         7.57 o
   2  11   4         34.57         32.01         4.65 o
   3  11   4          3.51         -1.11         3.35 o
   4  11   4         19.22         20.60         3.28 o
   5  11   4          0.72         -1.66         1.90 o
   6  11   4          9.79         12.05         2.38 o
   7  11   4         47.01         44.65         5.92 o
  -8  12   4          6.41          8.42         2.81 o
  -7  12   4         11.58         12.50         2.17 o
  -6  12   4          2.86          2.56         3.33 o
  -5  12   4         14.04         10.91         3.18 o
  -4  12   4          0.90          4.08         2.27 o
  -3  12   4          5.52          5.12         2.66 o
  -2  12   4         60.56         57.16         4.59 o
  -1  12   4         12.52         13.32         2.79 o
   0  12   4         15.60         16.11         3.22 o
   1  12   4        102.94        109.97         6.72 o
   2  12   4          4.32          3.51         2.59 o
   3  12   4         85.69         92.18         8.75 o
   4  12   4          6.33          5.92         2.79 o
   5  12   4          2.51          2.73         2.39 o
   6  12   4          9.34         10.78         1.96 o
  -7  13   4          6.17          0.44         1.41 o
  -6  13   4          0.26         -0.28         1.58 o
  -5  13   4          1.47         -0.28         2.48 o
  -4  13   4          2.63          2.64         2.79 o
  -3  13   4          7.35          8.24         2.85 o
  -2  13   4         26.28         31.53         3.59 o
  -1  13   4         45.30         50.71         4.35 o
   0  13   4          1.62          0.03         2.46 o
   1  13   4         11.80          7.55         2.47 o
   2  13   4         10.08         14.56         2.88 o
   3  13   4          9.28         10.26         3.14 o
   4  13   4          5.39          2.10         2.35 o
   5  13   4         47.30         51.09         3.59 o
   6  13   4          1.44          2.45         2.82 o
  -6  14   4          3.62         -0.15         1.43 o
  -5  14   4         15.95         16.20         3.04 o
  -4  14   4         10.45          6.84         3.40 o
  -3  14   4          0.70          4.70         2.50 o
  -2  14   4         12.48          9.19         2.08 o
  -1  14   4         47.04         50.91         4.68 o
   0  14   4         11.11         11.92         3.02 o
   1  14   4          0.76         -0.95         2.20 o
   2  14   4          6.06          5.40         2.43 o
   3  14   4         25.71         33.06         3.45 o
   4  14   4          1.91          3.46         1.83 o
   5  14   4         13.32         13.47         2.83 o
  -5  15   4          0.55         -0.22         1.74 o
  -4  15   4          2.13          3.38         2.06 o
  -3  15   4          1.11          0.27         2.08 o
  -2  15   4          1.25          0.12         1.94 o
  -1  15   4          3.94          4.61         1.77 o
   0  15   4         11.04         11.41         3.28 o
   1  15   4          5.49          7.11         2.17 o
   2  15   4          2.03          5.19         2.84 o
   3  15   4          1.52          0.46         1.99 o
   4  15   4          2.58          0.46         1.53 o
  -4  16   4          0.85          0.78         2.94 o
  -3  16   4          1.42          3.19         4.92 o
  -2  16   4          0.08         -1.67         1.83 o
  -1  16   4         17.08         19.05         2.44 o
   0  16   4          0.10         -0.49         1.50 o
   1  16   4          2.29          4.60         2.29 o
   2  16   4         13.91          6.42         1.84 o
   3  16   4         33.28         28.97         2.83 o
  -3  17   4          4.30          0.80         2.33 o
  -2  17   4          2.59          3.72         2.27 o
  -1  17   4          6.81          4.39         2.04 o
   0  17   4          0.13         -0.81         1.06 o
   1  17   4          0.11          1.30         1.55 o
   2  17   4          6.46          5.14         2.30 o
 -10   1   5          7.84          8.69         2.88 o
  -9   1   5         75.28         86.42         5.96 o
  -8   1   5         14.04         17.06         2.81 o
  -7   1   5        302.08        291.30         9.87 o
  -6   1   5          7.98         11.21         2.30 o
  -5   1   5         20.79         18.55         2.40 o
  -4   1   5         44.22         43.44        26.57 o
  -3   1   5        168.45        140.27        17.17 o
  -2   1   5        413.35        416.28        27.40 o
  -1   1   5          4.20         10.32         6.15 o
   0   1   5        547.85        564.70        27.31 o
   1   1   5        374.95        395.73        19.44 o
   2   1   5         31.11         24.08         6.18 o
   3   1   5          5.42        -11.58        17.74 o
   4   1   5       1056.31       1084.69        25.39 o
   5   1   5        147.40        157.48         9.47 o
   6   1   5         65.72         54.33         6.86 o
   7   1   5         52.12         68.25         8.86 o
   8   1   5          1.59          0.87         1.72 o
 -10   2   5         15.58         15.83         3.07 o
  -9   2   5         22.20         22.75         4.36 o
  -8   2   5          2.48          3.17         3.02 o
  -7   2   5          3.16          1.63         1.93 o
  -6   2   5         38.73         43.07         3.64 o
  -5   2   5        157.56        152.69         6.29 o
  -4   2   5         18.33         19.61        12.16 o
  -3   2   5          4.76         -1.29         6.40 o
  -2   2   5          4.74          5.68         4.87 o
  -1   2   5         21.45         33.68         7.60 o
   0   2   5        455.20        541.68        25.34 o
   1   2   5          3.09          9.91         4.10 o
   2   2   5          1.78         -5.29         5.29 o
   3   2   5        167.64        180.21        45.61 o
   4   2   5        385.27        388.49        15.32 o
   5   2   5       1298.63       1295.65        34.72 o
   6   2   5         65.49         67.82         8.92 o
   7   2   5          3.88         -1.10         2.86 o
   8   2   5         24.61         28.11         3.08 o
 -10   3   5          1.52          0.32         1.27 o
  -9   3   5          0.08          2.36         1.85 o
  -8   3   5         99.14        104.58         6.47 o
  -7   3   5         25.03         20.55         2.89 o
  -6   3   5         30.09         23.23         3.00 o
  -5   3   5         52.60         49.61         3.94 o
  -4   3   5        141.00        133.19        15.29 o
  -3   3   5        336.51        353.66        22.40 o
  -2   3   5         13.16         19.31         7.48 o
  -1   3   5         50.29         49.90         7.99 o
   0   3   5          4.98         -0.93         6.51 o
   1   3   5          0.02          0.88         2.19 o
   2   3   5          0.69          2.48        24.06 o
   3   3   5        272.02        266.30        12.27 o
   4   3   5        206.80        211.56        11.53 o
   5   3   5        565.80        539.54        21.09 o
   6   3   5         17.26         17.90         3.70 o
   7   3   5          2.21          0.91         2.85 o
   8   3   5          0.59          3.32         1.71 o
  -9   4   5          0.01         -0.13         1.64 o
  -8   4   5          0.17          0.96         2.04 o
  -7   4   5          0.71          1.42         2.06 o
  -6   4   5         55.18         43.71         3.80 o
  -5   4   5         33.78         35.31         3.05 o
  -4   4   5          1.07         -1.12         2.49 o
  -3   4   5         19.64         20.86        17.47 o
  -2   4   5         60.98         44.13        11.56 o
  -1   4   5         31.32         34.97         7.26 o
   0   4   5        272.76        284.32        20.17 o
   1   4   5        157.73        149.06        22.84 o
   2   4   5         46.73         31.56         9.48 o
   3   4   5        269.93        291.81        13.80 o
   4   4   5          2.17          3.06         3.50 o
   5   4   5        158.90        152.62        11.47 o
   6   4   5         47.76         48.07         5.32 o
   7   4   5         10.52         13.28         3.37 o
   8   4   5          7.47          9.46         2.09 o
  -9   5   5          0.97          3.25         2.22 o
  -8   5   5         17.96         21.87         3.27 o
  -7   5   5          6.61          5.49         2.29 o
  -6   5   5         79.57         71.45         4.65 o
  -5   5   5          1.27          3.21         1.91 o
  -4   5   5         46.78         44.42         3.50 o
  -3   5   5         36.53         48.95        10.08 o
  -2   5   5         59.60         47.71         9.20 o
  -1   5   5        946.53        945.65        44.94 o
   0   5   5          2.86         13.13        10.17 o
   1   5   5        110.04        128.67        17.41 o
   2   5   5         44.49         35.62         5.03 o
   3   5   5        147.81        153.81        11.23 o
   4   5   5        668.24        653.70        23.35 o
   5   5   5         95.74         80.60         8.35 o
   6   5   5         17.40         14.27         3.51 o
   7   5   5          0.08          3.93         2.50 o
   8   5   5          0.82          3.49         1.41 o
  -9   6   5          1.67          4.21         2.31 o
  -8   6   5          1.23          0.65         1.71 o
  -7   6   5          1.06         -0.26         1.87 o
  -6   6   5         13.90         18.63         3.29 o
  -5   6   5          0.26          2.88         1.56 o
  -4   6   5         70.33         64.20         4.11 o
  -3   6   5         10.38          9.75         2.60 o
  -2   6   5          6.32          4.43         4.01 o
  -1   6   5         21.67         45.21        17.78 o
   0   6   5          1.35         23.40         8.23 o
   1   6   5         72.59         67.11        15.36 o
   2   6   5          2.33          5.85         2.75 o
   3   6   5         39.97         37.23         4.27 o
   4   6   5        495.15        459.08        22.08 o
   5   6   5        182.31        165.46        11.56 o
   6   6   5         71.71         78.68         4.89 o
   7   6   5          3.35          2.28         2.84 o
   8   6   5          3.86          6.92         2.45 o
  -9   7   5          3.79          5.89         3.29 o
  -8   7   5          5.67          4.75         2.40 o
  -7   7   5         59.58         70.03         6.64 o
  -6   7   5         55.14         46.27         5.54 o
  -5   7   5          3.53          1.71         1.96 o
  -4   7   5         85.65         76.03         4.51 o
  -3   7   5         12.22         16.77         2.79 o
  -2   7   5        209.43        214.37         6.84 o
  -1   7   5        602.35        613.25        13.89 o
   0   7   5         73.31         66.95         5.49 o
   1   7   5          0.55          3.13         5.77 o
   2   7   5         60.65         52.72         4.12 o
   3   7   5          8.31          1.04         5.45 o
   4   7   5          3.03          6.98         4.14 o
   5   7   5         42.19         36.41         7.08 o
   6   7   5        304.02        351.84        15.15 o
   7   7   5          0.80         -0.55         2.05 o
   8   7   5         11.50         10.54         2.62 o
  -9   8   5          0.27          1.55         2.02 o
  -8   8   5          3.93          3.95         2.62 o
  -7   8   5          0.01          1.15         2.14 o
  -6   8   5         97.98         88.48         6.65 o
  -5   8   5          7.69          7.82         2.38 o
  -4   8   5         42.00         37.97         4.22 o
  -3   8   5          8.03          5.76         2.29 o
  -2   8   5          0.30          0.99         1.64 o
  -1   8   5        106.75         97.81         5.39 o
   0   8   5        281.49        285.15        11.67 o
   1   8   5         21.79         26.73         3.39 o
   2   8   5          0.26         -0.19         1.90 o
   3   8   5        293.34        286.79        15.14 o
   4   8   5          8.22          9.84         5.70 o
   5   8   5        160.98        190.18        16.90 o
   6   8   5        127.78        145.50         7.98 o
   7   8   5          2.95          3.22         2.36 o
  -8   9   5          2.01          1.60         4.11 o
  -7   9   5         46.66         55.07         5.12 o
  -6   9   5         20.58         16.15         3.18 o
  -5   9   5          2.21          1.09         2.00 o
  -4   9   5          0.26          1.80         2.00 o
  -3   9   5         22.87         21.13         2.85 o
  -2   9   5         87.62         93.39         5.26 o
  -1   9   5         63.43         62.97         3.79 o
   0   9   5         31.48         38.03         4.12 o
   1   9   5         64.20         65.29         4.59 o
   2   9   5          2.44          0.23         2.28 o
   3   9   5        191.88        176.72        11.92 o
   4   9   5        114.41        121.96         8.08 o
   5   9   5          0.42          6.23         3.87 o
   6   9   5          0.00         -0.31         1.81 o
   7   9   5          0.75          1.25         1.73 o
  -8  10   5          3.80          4.35         2.34 o
  -7  10   5          0.29          3.54         1.84 o
  -6  10   5          2.02          0.03         2.23 o
  -5  10   5          8.47          5.87         2.49 o
  -4  10   5         32.78         33.67         3.71 o
  -3  10   5         44.64         46.77         4.26 o
  -2  10   5          2.43          0.57         6.13 o
  -1  10   5          1.42          0.16         2.63 o
   0  10   5          2.58          0.51         2.02 o
   1  10   5          9.95         10.29         2.58 o
   2  10   5          1.35          2.44         3.54 o
   3  10   5        166.24        155.77         9.09 o
   4  10   5         28.05         31.22         4.56 o
   5  10   5         24.57         26.83         3.40 o
   6  10   5          4.20          1.03         1.66 o
   7  10   5          7.55          4.78         1.92 o
  -8  11   5          6.17          5.43         2.44 o
  -7  11   5         14.59         16.97         3.04 o
  -6  11   5         11.67          8.14         2.33 o
  -5  11   5         13.13         10.69         2.71 o
  -4  11   5         35.42         34.68         3.64 o
  -3  11   5         25.38         19.76         3.68 o
  -2  11   5          0.00          0.05         2.13 o
  -1  11   5         38.08         37.94         3.60 o
   0  11   5          6.25          8.50         2.42 o
   1  11   5         17.24         20.59         3.01 o
   2  11   5         15.11         16.68         3.77 o
   3  11   5         22.43         25.66         5.11 o
   4  11   5         19.26         22.16         4.73 o
   5  11   5          2.32          0.84         1.86 o
   6  11   5         64.09         66.71         4.87 o
  -7  12   5          0.39          2.37         1.58 o
  -6  12   5          6.45          5.62         1.91 o
  -5  12   5         35.35         44.38         4.85 o
  -4  12   5         23.72         21.43         3.36 o
  -3  12   5          0.01          1.05         2.25 o
  -2  12   5          0.61          0.13         2.09 o
  -1  12   5          0.65         -1.23         1.93 o
   0  12   5          0.68          1.54         1.73 o
   1  12   5          3.86          3.03         1.95 o
   2  12   5          1.06          0.79         2.10 o
   3  12   5         39.04         43.36         5.99 o
   4  12   5         14.59         18.09         3.84 o
   5  12   5         48.89         51.89         7.18 o
   6  12   5         60.53         64.04         6.12 o
  -6  13   5          7.44          5.92         1.82 o
  -5  13   5         17.91         17.19         2.97 o
  -4  13   5          0.90          3.64         2.93 o
  -3  13   5          0.29          2.09         1.94 o
  -2  13   5         42.40         43.47         3.87 o
  -1  13   5          1.20          2.28         1.73 o
   0  13   5          9.87         11.37         2.09 o
   1  13   5          0.17         -0.60         1.95 o
   2  13   5         37.45         41.57         4.72 o
   3  13   5         18.92         18.32         3.15 o
   4  13   5          1.10          1.22         1.94 o
   5  13   5          0.03          0.17         1.38 o
  -6  14   5          0.11          1.61         1.32 o
  -5  14   5          0.01         -1.03         2.07 o
  -4  14   5         17.97         14.93         3.24 o
  -3  14   5          8.84         10.42         2.47 o
  -2  14   5         20.99         24.28         3.15 o
  -1  14   5          0.27         -1.76         1.76 o
   0  14   5          7.23          4.53         1.94 o
   1  14   5          0.02         -1.25         1.53 o
   2  14   5         27.81         31.15         3.85 o
   3  14   5         28.68         28.97         3.38 o
   4  14   5          7.32          3.52         1.77 o
  -5  15   5          0.17          0.71         2.34 o
  -4  15   5          6.51          3.97         1.77 o
  -3  15   5          1.85          2.59         1.78 o
  -2  15   5          1.72         -0.64         1.89 o
  -1  15   5          2.34          0.58         1.66 o
   0  15   5          8.51          6.74         1.77 o
   1  15   5          6.97          6.44         1.90 o
   2  15   5          1.02          2.90         2.03 o
   3  15   5          0.59          1.92         2.04 o
  -4  16   5          4.52         12.64         2.99 o
  -3  16   5          9.92         10.72         2.47 o
  -2  16   5          4.63          4.85         2.19 o
  -1  16   5          2.52          1.61         1.86 o
   0  16   5         16.05         14.07         3.84 o
   1  16   5          0.14          1.86         2.38 o
   2  16   5          1.23          2.21         1.89 o
  -9   0   6          5.14          6.72         3.28 o
  -8   0   6         87.03         83.10         7.77 o
  -7   0   6        124.78        118.16         7.98 o
  -6   0   6        126.58        125.72         9.96 o
  -5   0   6         55.00         50.51         5.00 o
  -4   0   6         17.43         22.84         3.50 o
  -3   0   6       1653.87       1791.65        43.65 o
  -2   0   6        225.50        241.17        33.87 o
  -1   0   6         79.22         74.59        13.87 o
   0   0   6        107.58        130.29        18.39 o
   1   0   6        185.13        212.62        33.63 o
   2   0   6        109.91        111.46         9.16 o
   3   0   6        188.55        176.16        16.95 o
   4   0   6        371.85        322.74        22.91 o
   5   0   6         76.57         71.40        11.19 o
   6   0   6         16.82         10.17         5.03 o
   7   0   6          1.37          7.85         5.21 o
   8   0   6         47.31         37.72         5.76 o
  -9   1   6          3.87          2.80         1.89 o
  -8   1   6         11.78         14.33         2.45 o
  -7   1   6         94.27         84.64         5.46 o
  -6   1   6         42.78         35.71         3.71 o
  -5   1   6         74.09         72.47         4.33 o
  -4   1   6         32.86         31.06         3.01 o
  -3   1   6          5.84         10.92         4.78 o
  -2   1   6         80.41         81.65        11.39 o
  -1   1   6          1.41          0.69         4.74 o
   0   1   6          0.84          5.54         4.74 o
   1   1   6         87.69        111.77        17.48 o
   2   1   6          5.17          4.22         3.00 o
   3   1   6          8.87          9.85         3.91 o
   4   1   6        649.61        605.95        18.03 o
   5   1   6          3.45          5.62         3.86 o
   6   1   6          0.42          3.74         3.13 o
   7   1   6          0.54         -1.50         2.38 o
   8   1   6         19.42         12.71         2.78 o
  -9   2   6         10.92         14.10         2.69 o
  -8   2   6          0.01         -1.42         1.43 o
  -7   2   6          3.14          3.29         2.08 o
  -6   2   6         12.57         14.45         2.76 o
  -5   2   6          0.33          0.34         1.92 o
  -4   2   6         22.16         25.08         4.01 o
  -3   2   6         23.71         28.55         5.10 o
  -2   2   6         41.54         44.20        12.80 o
  -1   2   6         11.32         15.14         7.08 o
   0   2   6          4.48          6.73         6.67 o
   1   2   6         32.83         33.82         7.48 o
   2   2   6         56.48         55.52         4.85 o
   3   2   6          0.26          2.30         2.82 o
   4   2   6         74.90         74.31         8.82 o
   5   2   6         43.20         40.05         6.33 o
   6   2   6          2.98          2.13         3.25 o
   7   2   6          0.14          3.93         2.22 o
   8   2   6          2.61          2.39         2.00 o
  -9   3   6          3.05          1.83         4.48 o
  -8   3   6          2.82          0.61         1.79 o
  -7   3   6        191.82        179.34         6.87 o
  -6   3   6        107.34         94.93         5.29 o
  -5   3   6         28.64         25.51         3.21 o
  -4   3   6          0.00          0.57         1.75 o
  -3   3   6          3.50          5.05         2.78 o
  -2   3   6        187.67        170.20        10.13 o
  -1   3   6        252.51        239.62        25.83 o
   0   3   6          8.30         -3.58         7.70 o
   1   3   6         83.26         81.88         5.94 o
   2   3   6         17.04         21.53         4.18 o
   3   3   6          9.17          6.62         3.76 o
   4   3   6        318.48        304.16        15.89 o
   5   3   6         51.69         54.86         5.69 o
   6   3   6          4.33          3.91         3.44 o
   7   3   6          4.90          5.61         1.99 o
   8   3   6          8.26         16.31         3.76 o
  -9   4   6         14.91         15.46         7.45 o
  -8   4   6         64.53         67.58         4.85 o
  -7   4   6        120.97        119.69         5.64 o
  -6   4   6         15.07         14.86         2.50 o
  -5   4   6          5.46          6.37         2.51 o
  -4   4   6         73.24         71.64         4.76 o
  -3   4   6         97.41         98.83         4.86 o
  -2   4   6        923.95        946.06        17.33 o
  -1   4   6         98.93        107.84         6.82 o
   0   4   6         31.73         35.79         4.45 o
   1   4   6         12.87          8.91         2.06 o
   2   4   6          0.11         -1.15         5.20 o
   3   4   6        140.82        129.41         7.07 o
   4   4   6          9.32         12.43         4.15 o
   5   4   6         44.66         45.60         5.36 o
   6   4   6         19.70         25.14         5.12 o
   7   4   6          5.54          4.55         2.27 o
  -9   5   6          4.43          2.97         1.86 o
  -8   5   6         58.92         53.90         6.41 o
  -7   5   6          0.36          2.33         1.74 o
  -6   5   6         30.66         38.13         3.53 o
  -5   5   6          0.37         -2.03         2.03 o
  -4   5   6          5.28          1.50         2.17 o
  -3   5   6          8.16          6.14         2.83 o
  -2   5   6         41.60         34.29         3.44 o
  -1   5   6         40.63         37.32         3.71 o
   0   5   6          3.06          2.61         2.70 o
   1   5   6         64.84         66.39         3.89 o
   2   5   6          3.17         10.02         4.70 o
   3   5   6        134.13        150.85         9.14 o
   4   5   6         99.41         94.26         7.43 o
   5   5   6          2.50         -2.82         5.45 o
   6   5   6          0.09         -3.62         3.62 o
   7   5   6          2.65         -1.07         2.17 o
  -9   6   6          1.16          1.49         1.68 o
  -8   6   6         27.76         29.14         4.57 o
  -7   6   6          6.82          5.98         2.97 o
  -6   6   6         79.51         74.89         5.58 o
  -5   6   6          1.14          2.60         2.12 o
  -4   6   6         12.05          8.40         2.48 o
  -3   6   6          8.87          9.55         2.90 o
  -2   6   6         12.58          9.45         2.99 o
  -1   6   6         22.89         27.97         4.92 o
   0   6   6          7.87          9.34         3.48 o
   1   6   6         39.24         42.16         3.50 o
   2   6   6        132.88        131.88         6.25 o
   3   6   6        171.84        175.13         8.50 o
   4   6   6          4.22          0.96         2.93 o
   5   6   6          4.18         -1.85         2.96 o
   6   6   6          2.68          3.54         1.73 o
   7   6   6          3.12          6.15         2.21 o
  -8   7   6          3.55          5.56         2.69 o
  -7   7   6         30.43         25.66         3.90 o
  -6   7   6        121.81        118.03         6.74 o
  -5   7   6          6.60          7.71         2.50 o
  -4   7   6          3.92          0.05         1.93 o
  -3   7   6          7.83          4.82         1.83 o
  -2   7   6        214.83        214.58         8.10 o
  -1   7   6        116.56        107.50         6.53 o
   0   7   6        138.64        124.52         6.28 o
   1   7   6          1.80          4.01         2.25 o
   2   7   6         31.18         26.93         3.62 o
   3   7   6          9.51         14.08         3.22 o
   4   7   6         32.41         32.33         6.60 o
   5   7   6         83.21         83.56         7.97 o
   6   7   6          6.42          9.00         2.62 o
   7   7   6          0.22          0.27         2.19 o
  -8   8   6          5.65          3.00         2.44 o
  -7   8   6          0.57          1.32         2.16 o
  -6   8   6         41.68         35.51         4.66 o
  -5   8   6          2.63          1.39         1.88 o
  -4   8   6         70.31         68.45         4.51 o
  -3   8   6         18.23         14.66         2.60 o
  -2   8   6         55.96         52.92         4.24 o
  -1   8   6         96.63         94.74         5.70 o
   0   8   6         19.97         19.73         3.03 o
   1   8   6         14.57         17.64         3.00 o
   2   8   6          6.57          1.70         2.07 o
   3   8   6          0.95          2.56         4.75 o
   4   8   6         15.50         12.19         4.26 o
   5   8   6          5.62          6.41         2.59 o
   6   8   6          0.06          0.70         2.10 o
   7   8   6          1.80          0.65         2.32 o
  -8   9   6         17.57          9.85         2.59 o
  -7   9   6          5.37          7.41         2.63 o
  -6   9   6         17.87         18.05         3.45 o
  -5   9   6          0.11         -1.76         1.76 o
  -4   9   6         15.97         18.17         2.67 o
  -3   9   6         43.83         46.96         4.20 o
  -2   9   6        331.58        330.08        10.21 o
  -1   9   6          0.85          3.70         2.05 o
   0   9   6         53.34         48.46         4.34 o
   1   9   6         39.18         36.62         3.74 o
   2   9   6         53.06         50.57         5.42 o
   3   9   6         64.33         68.49         6.13 o
   4   9   6          0.01          3.93         2.87 o
   5   9   6          3.81          3.10         1.90 o
   6   9   6         22.90         24.46         4.86 o
  -7  10   6          1.19          5.55         2.01 o
  -6  10   6          2.12          2.39         1.90 o
  -5  10   6         18.47         20.86         3.21 o
  -4  10   6         34.60         38.54         3.80 o
  -3  10   6         39.05         36.47         4.20 o
  -2  10   6         20.17         19.53         3.97 o
  -1  10   6          0.25          1.54         2.16 o
   0  10   6          0.03         -2.05         2.05 o
   1  10   6         61.23         56.79         4.98 o
   2  10   6         45.34         50.73         5.44 o
   3  10   6        135.92        151.94         8.38 o
   4  10   6         23.01         30.61         4.18 o
   5  10   6         34.44         34.76         3.66 o
   6  10   6          0.65         -0.72         2.64 o
  -7  11   6          7.83          2.63         1.57 o
  -6  11   6          7.56         13.24         2.58 o
  -5  11   6         32.69         33.36         3.38 o
  -4  11   6          4.62          3.74         2.16 o
  -3  11   6          6.28          7.92         3.12 o
  -2  11   6          8.37          9.29         2.90 o
  -1  11   6        142.54        141.01         6.38 o
   0  11   6         32.00         32.62         3.27 o
   1  11   6          8.51          5.83         2.31 o
   2  11   6         17.82         19.90         4.53 o
   3  11   6          1.64          1.24         6.35 o
   4  11   6          6.61          8.77         2.58 o
   5  11   6          7.11         10.40         1.89 o
  -6  12   6         10.65         12.18         3.56 o
  -5  12   6         26.14         31.76         4.72 o
  -4  12   6         45.33         50.33         4.87 o
  -3  12   6          7.49          4.69         2.52 o
  -2  12   6          5.99          7.74         2.50 o
  -1  12   6        114.25        113.22         5.62 o
   0  12   6         43.00         47.83         3.51 o
   1  12   6          2.10          3.31         2.03 o
   2  12   6          2.41          3.50         2.80 o
   3  12   6          0.59          2.74         3.85 o
   4  12   6          9.89         14.10         2.83 o
   5  12   6         10.85          6.95         1.94 o
  -6  13   6          5.48          2.25         1.59 o
  -5  13   6          0.33          2.34         2.77 o
  -4  13   6          7.89         12.42         3.29 o
  -3  13   6          2.43          1.04         1.99 o
  -2  13   6         36.74         35.19         3.49 o
  -1  13   6         69.64         77.11         4.31 o
   0  13   6          0.71          1.30         1.71 o
   1  13   6         14.65         15.58         2.64 o
   2  13   6         48.52         49.30         4.32 o
   3  13   6          2.71          2.10         1.91 o
   4  13   6          2.22         -0.41         1.45 o
  -5  14   6          6.05          5.28         2.43 o
  -4  14   6          3.24          5.31         1.83 o
  -3  14   6          0.19          2.66         2.26 o
  -2  14   6          3.66          3.73         1.84 o
  -1  14   6          0.18          4.72         1.77 o
   0  14   6         23.99         22.23         2.31 o
   1  14   6          0.78          2.65         1.92 o
   2  14   6         73.26         79.40         9.05 o
   3  14   6         17.57         14.75         2.44 o
  -4  15   6          1.35          3.48         2.13 o
  -3  15   6          0.08         -0.64         1.63 o
  -2  15   6          2.67          2.55         2.34 o
  -1  15   6         19.21         21.61         3.27 o
   0  15   6          5.95          6.34         2.14 o
   1  15   6          3.78          4.39         1.84 o
   2  15   6          0.23          1.22         1.96 o
  -8   1   7         35.95         34.46         4.76 o
  -7   1   7         66.52         65.60         5.65 o
  -6   1   7         27.31         24.98         4.25 o
  -5   1   7          0.75         -2.23         2.23 o
  -4   1   7        211.62        213.94         8.37 o
  -3   1   7        676.84        654.53        15.36 o
  -2   1   7         44.71         41.51         5.40 o
  -1   1   7         54.54         49.23         3.94 o
   0   1   7         11.26         11.63         3.61 o
   1   1   7         12.90          8.69         2.49 o
   2   1   7          6.45          9.53         2.65 o
   3   1   7         52.89         62.72         6.12 o
   4   1   7         36.67         37.27         7.83 o
   5   1   7         17.43         13.42         6.40 o
   6   1   7         23.26         29.80         3.86 o
   7   1   7          0.54          3.07         1.72 o
  -8   2   7         18.80         19.16         3.69 o
  -7   2   7         12.42          7.71         2.90 o
  -6   2   7          1.93          4.97         2.55 o
  -5   2   7          7.01         10.12         2.85 o
  -4   2   7        412.23        434.35        14.61 o
  -3   2   7       1183.57       1262.05        16.73 o
  -2   2   7        525.23        550.10        12.56 o
  -1   2   7          0.01         -0.67         1.96 o
   0   2   7          0.35          3.24         2.36 o
   1   2   7         35.16         37.81         4.12 o
   2   2   7         48.53         46.92         5.83 o
   3   2   7          0.14         -1.97         2.02 o
   4   2   7         39.59         35.63         5.90 o
   5   2   7         34.21         41.67         6.72 o
   6   2   7          5.44          3.03         2.94 o
   7   2   7          0.01          0.00         2.14 o
  -8   3   7         23.78         23.97         4.08 o
  -7   3   7          4.62          2.34         2.29 o
  -6   3   7        103.08        103.05         6.44 o
  -5   3   7          1.99         -0.13         2.34 o
  -4   3   7         94.00         95.81         4.84 o
  -3   3   7        161.55        164.86         5.92 o
  -2   3   7        170.09        163.97         6.93 o
  -1   3   7        143.58        139.00         6.36 o
   0   3   7         44.85         40.96         3.67 o
   1   3   7          5.12          2.50         1.95 o
   2   3   7          2.52          0.05         2.74 o
   3   3   7          5.00          1.09         2.62 o
   4   3   7         17.71         16.03         3.61 o
   5   3   7         14.03         14.32         3.57 o
   6   3   7         13.89         16.00         3.58 o
   7   3   7          9.03          8.74         2.67 o
  -8   4   7          0.38          2.21         2.95 o
  -7   4   7         27.24         26.75         3.96 o
  -6   4   7          4.79          5.24         2.34 o
  -5   4   7          6.77          1.79         3.44 o
  -4   4   7        274.20        277.92         7.33 o
  -3   4   7        159.54        168.04         5.84 o
  -2   4   7        330.56        336.86         8.99 o
  -1   4   7         19.44         13.43         2.75 o
   0   4   7         37.39         30.34         3.48 o
   1   4   7          4.24         10.07         5.40 o
   2   4   7        108.51        105.82         6.62 o
   3   4   7        107.03        115.96         6.67 o
   4   4   7         63.81         57.58         5.69 o
   5   4   7          4.76          2.71         3.13 o
   6   4   7          3.19          7.75         3.26 o
  -8   5   7          0.43          3.46         4.67 o
  -7   5   7          2.16          1.42         2.48 o
  -6   5   7         19.03         20.42         2.85 o
  -5   5   7          4.76          5.18         2.95 o
  -4   5   7        247.12        260.49         7.04 o
  -3   5   7        562.59        582.90        10.46 o
  -2   5   7         37.50         35.25         3.71 o
  -1   5   7          2.88          4.19         2.35 o
   0   5   7         13.45         11.97         2.66 o
   1   5   7         59.10         67.61         4.87 o
   2   5   7         19.57         15.46         2.71 o
   3   5   7        219.71        242.42         9.20 o
   4   5   7          1.44          1.52         3.02 o
   5   5   7          3.96          2.45         4.40 o
   6   5   7          8.94         10.22         3.52 o
  -8   6   7          6.40          8.81         2.68 o
  -7   6   7          0.23         -0.28         1.55 o
  -6   6   7          7.70          5.13         2.16 o
  -5   6   7         28.86         35.28         4.05 o
  -4   6   7        213.12        226.13         6.56 o
  -3   6   7        203.16        206.36         6.40 o
  -2   6   7        520.53        505.63        12.48 o
  -1   6   7          5.73          4.26         1.99 o
   0   6   7         12.99         12.29         2.75 o
   1   6   7         48.65         49.94         4.65 o
   2   6   7         10.59          6.89         3.48 o
   3   6   7          1.02          3.65         2.12 o
   4   6   7         24.63         20.52         4.56 o
   5   6   7          2.67          2.88         2.19 o
   6   6   7         28.37         28.11         2.91 o
  -8   7   7          8.35          7.10         3.17 o
  -7   7   7          5.29          6.77         3.57 o
  -6   7   7          3.57          2.81         1.78 o
  -5   7   7          3.20          3.76         3.73 o
  -4   7   7         48.35         53.57         3.61 o
  -3   7   7         52.25         53.09         3.62 o
  -2   7   7        275.85        269.77         8.29 o
  -1   7   7         52.59         51.24         4.31 o
   0   7   7         39.93         40.97         3.96 o
   1   7   7         32.11         32.51         4.08 o
   2   7   7          0.06          2.69         2.83 o
   3   7   7         18.07         20.09         3.73 o
   4   7   7         17.37         17.60         4.13 o
   5   7   7          0.86         -1.73         1.73 o
   6   7   7         10.56         13.75         4.48 o
  -7   8   7          9.18          7.43         1.90 o
  -6   8   7          0.08         -0.79         1.54 o
  -5   8   7         82.20         90.81         5.08 o
  -4   8   7         90.04         92.61         4.85 o
  -3   8   7         64.46         60.51         4.59 o
  -2   8   7        394.80        390.01         9.81 o
  -1   8   7         45.50         41.02         4.10 o
   0   8   7         19.53         20.15         3.09 o
   1   8   7          4.03          1.84         2.07 o
   2   8   7        170.44        175.09        11.27 o
   3   8   7         14.47         14.65         2.93 o
   4   8   7          0.68          1.60         2.38 o
   5   8   7          9.88         13.75         2.74 o
  -7   9   7          0.87         -0.99         1.75 o
  -6   9   7          0.12         -0.92         1.39 o
  -5   9   7         22.48         22.88         2.84 o
  -4   9   7         60.10         67.00         4.49 o
  -3   9   7         61.92         64.27         4.59 o
  -2   9   7          1.95          2.68         2.13 o
  -1   9   7         25.79         24.41         3.51 o
   0   9   7          3.26          4.47         2.33 o
   1   9   7         13.85         10.09         3.05 o
   2   9   7         31.30         41.34         4.73 o
   3   9   7          4.95          5.67         2.16 o
   4   9   7          0.01          1.60         2.31 o
   5   9   7          0.48         -1.52         1.52 o
  -6  10   7         31.72         30.24         2.64 o
  -5  10   7         23.99         21.60         2.88 o
  -4  10   7         46.45         46.99         4.10 o
  -3  10   7         24.31         27.08         3.52 o
  -2  10   7         21.46         18.98         3.16 o
  -1  10   7         78.80         82.16         6.49 o
   0  10   7          6.36          6.62         2.54 o
   1  10   7          0.65          1.50         2.27 o
   2  10   7          9.95          7.90         3.25 o
   3  10   7          0.00          0.67         1.57 o
   4  10   7          1.83          4.43         3.64 o
   5  10   7          4.87          1.97         2.41 o
  -6  11   7          0.98          0.29         3.49 o
  -5  11   7         16.10         21.26         2.97 o
  -4  11   7         23.58         27.80         2.74 o
  -3  11   7          4.50          5.52         2.24 o
  -2  11   7        115.99        118.97         6.14 o
  -1  11   7        108.35        124.69         7.41 o
   0  11   7          5.74          5.52         2.09 o
   1  11   7          0.34          7.13         2.94 o
   2  11   7          0.80         -1.10         2.29 o
   3  11   7          0.45         -0.91         2.10 o
   4  11   7          5.88          5.57         4.80 o
  -5  12   7         19.26         15.43         2.86 o
  -4  12   7         23.43         22.24         3.19 o
  -3  12   7         42.95         49.46         3.80 o
  -2  12   7         35.01         36.58         3.39 o
  -1  12   7         66.38         75.19         5.60 o
   0  12   7          2.71          1.48         1.99 o
   1  12   7          9.79          9.48         3.07 o
   2  12   7          1.32          2.71         2.47 o
   3  12   7         37.17         45.62         4.23 o
  -4  13   7         12.03         11.59         2.17 o
  -3  13   7          6.64          6.28         1.68 o
  -2  13   7          5.21          4.50         1.75 o
  -1  13   7          3.82          8.39         4.31 o
   0  13   7          0.18          3.42         2.48 o
   1  13   7          6.10          3.78         2.24 o
   2  13   7         12.09         10.32         1.91 o
  -3  14   7          8.06         13.25         3.53 o
  -2  14   7          3.96          4.07         1.99 o
  -1  14   7          7.23          6.15         2.35 o
   0  14   7          3.74          7.29         3.37 o
   1  14   7          2.10          1.33         2.28 o
  -8   0   8         47.21         50.29         6.34 o
  -7   0   8          4.18          0.39         3.59 o
  -6   0   8          2.95          4.71         4.28 o
  -5   0   8          8.17         13.32         5.90 o
  -4   0   8         84.76         97.61         8.90 o
  -3   0   8          1.34          2.36         3.71 o
  -2   0   8         15.22         15.87         4.68 o
  -1   0   8         57.84         51.66         7.03 o
   0   0   8         95.58         81.46         8.30 o
   1   0   8        235.04        200.93        14.88 o
   2   0   8          0.00         -0.88         3.09 o
   3   0   8         17.38         17.27         4.11 o
   4   0   8          9.01         10.24         5.58 o
   5   0   8          0.36          2.08         3.48 o
   6   0   8          1.33          1.18         3.38 o
  -8   1   8          5.94         12.02         2.67 o
  -7   1   8          8.02          7.11         2.91 o
  -6   1   8         12.40         11.32         3.88 o
  -5   1   8         10.10          5.99         3.29 o
  -4   1   8          3.56          0.16         2.50 o
  -3   1   8         80.71         85.59         6.08 o
  -2   1   8          4.33         -1.42         2.50 o
  -1   1   8          0.02         -2.60         2.60 o
   0   1   8          5.68          6.07         2.45 o
   1   1   8        116.53        107.05         7.76 o
   2   1   8         27.21         23.20         3.42 o
   3   1   8          0.98          2.56         2.09 o
   4   1   8          9.79         10.73         3.51 o
   5   1   8          2.39          3.81         2.37 o
   6   1   8          0.04          2.48         1.52 o
  -8   2   8          2.85          2.27         2.57 o
  -7   2   8          1.31          3.38         2.33 o
  -6   2   8          3.34          1.84         2.72 o
  -5   2   8          8.70          5.60         3.31 o
  -4   2   8         63.75         75.00         6.76 o
  -3   2   8        102.47        105.01         6.67 o
  -2   2   8         36.26         38.42         3.84 o
  -1   2   8          0.06         -0.49         2.66 o
   0   2   8          5.05          4.25         3.10 o
   1   2   8          1.48         -0.61         2.32 o
   2   2   8         13.14         14.72         4.17 o
   3   2   8          2.26          2.61         1.99 o
   4   2   8         28.24         38.34         4.47 o
   5   2   8         35.57         41.44         4.99 o
   6   2   8         19.18         18.43         3.72 o
  -8   3   8          2.11          2.36         2.71 o
  -7   3   8         12.23         14.78         3.49 o
  -6   3   8          0.01          1.64         2.71 o
  -5   3   8          5.02          0.48         3.08 o
  -4   3   8         22.55         17.24         2.73 o
  -3   3   8        146.74        144.98         6.79 o
  -2   3   8         20.91         21.18         3.07 o
  -1   3   8          2.15          3.44         2.58 o
   0   3   8          0.58          2.05         3.94 o
   1   3   8        122.60        114.67         7.81 o
   2   3   8         86.88         84.47         5.67 o
   3   3   8          0.75          4.82         1.98 o
   4   3   8          4.96          7.78         2.52 o
   5   3   8          0.00          3.93         4.01 o
   6   3   8          1.01          3.84         2.36 o
  -8   4   8          0.01         -2.20         2.67 o
  -7   4   8         15.15         18.94         3.50 o
  -6   4   8          0.63         -0.10         2.58 o
  -5   4   8          1.27          4.02         2.38 o
  -4   4   8         14.25         15.25         2.31 o
  -3   4   8         11.69         12.12         2.52 o
  -2   4   8        112.70        112.29         6.73 o
  -1   4   8          9.34          9.91         2.40 o
   0   4   8          2.30          1.19         2.11 o
   1   4   8        140.22        142.89         6.42 o
   2   4   8          1.41          1.18         1.79 o
   3   4   8          3.95          6.25         2.26 o
   4   4   8          6.72          7.45         3.47 o
   5   4   8          9.05         10.36         3.00 o
  -7   5   8          0.24         -2.33         2.33 o
  -6   5   8         12.30         13.96         3.69 o
  -5   5   8         18.70         17.13         2.95 o
  -4   5   8          2.93          2.47         1.66 o
  -3   5   8          5.80          5.63         2.07 o
  -2   5   8          4.61          5.85         2.02 o
  -1   5   8         28.55         29.64         3.11 o
   0   5   8          5.57          3.51         2.26 o
   1   5   8         25.35         22.19         3.31 o
   2   5   8          0.08         -0.41         1.78 o
   3   5   8          0.01         -0.74         1.54 o
   4   5   8          2.85         -1.62         3.45 o
   5   5   8          1.17          0.68         1.28 o
  -7   6   8          0.04          0.72         2.22 o
  -6   6   8         26.62         22.05         3.26 o
  -5   6   8         48.42         52.97         4.31 o
  -4   6   8         57.48         56.59         3.44 o
  -3   6   8          6.72          7.40         1.98 o
  -2   6   8         33.91         34.51         3.27 o
  -1   6   8         84.84         84.89         4.79 o
   0   6   8         10.30         10.38         3.22 o
   1   6   8          0.25          1.91         2.20 o
   2   6   8         25.15         25.24         2.99 o
   3   6   8          0.43          0.69         1.95 o
   4   6   8          0.34         -0.15         2.60 o
   5   6   8          0.14         -2.87         3.95 o
  -7   7   8          0.26          1.38         2.46 o
  -6   7   8          2.20          6.36         2.93 o
  -5   7   8          0.41          0.33         1.95 o
  -4   7   8         12.67         13.61         2.08 o
  -3   7   8         44.35         44.33         3.14 o
  -2   7   8          6.98          8.69         2.23 o
  -1   7   8          0.30          2.33         1.75 o
   0   7   8          0.24         -1.43         2.02 o
   1   7   8         47.10         44.30         4.11 o
   2   7   8         39.39         42.63         3.83 o
   3   7   8          8.09         11.67         2.76 o
   4   7   8         12.01         14.04         2.52 o
  -6   8   8          0.15          2.08         2.49 o
  -5   8   8          9.49          8.12         2.15 o
  -4   8   8          0.36         -0.73         1.41 o
  -3   8   8         20.16         23.84         2.59 o
  -2   8   8          2.09          2.24         1.73 o
  -1   8   8          2.52          2.42         2.28 o
   0   8   8          0.11         -1.52         2.15 o
   1   8   8          1.50          0.64         2.07 o
   2   8   8          1.41          2.53         2.11 o
   3   8   8         10.09          8.50         2.36 o
   4   8   8          0.00          0.20         1.80 o
  -6   9   8          1.11          4.39         2.60 o
  -5   9   8          8.05          7.65         3.67 o
  -4   9   8          2.56          0.64         1.86 o
  -3   9   8          1.48          2.42         1.67 o
  -2   9   8          0.97          1.06         2.34 o
  -1   9   8         32.76         40.06         4.63 o
   0   9   8         14.40         11.86         5.22 o
   1   9   8          0.00          0.02         1.91 o
   2   9   8         27.82         31.65         3.59 o
   3   9   8          8.64         13.60         3.03 o
   4   9   8          0.15         -1.61         1.61 o
  -5  10   8         44.21         48.81        14.08 o
  -4  10   8         22.32         18.80         3.14 o
  -3  10   8          0.95         -1.33         1.38 o
  -2  10   8          0.29          0.44         1.88 o
  -1  10   8          1.59          1.22         2.20 o
   0  10   8         19.80         18.06         3.85 o
   1  10   8          0.00          0.35         1.57 o
   2  10   8          9.12         11.54         2.30 o
   3  10   8          6.37          5.18         2.98 o
  -4  11   8          0.05          2.18         1.78 o
  -3  11   8          0.04          0.63         1.86 o
  -2  11   8          8.92          9.64         1.98 o
  -1  11   8          4.07          5.10         2.05 o
   0  11   8          2.63          0.38         2.14 o
   1  11   8          1.92          0.14         2.01 o
   2  11   8          3.26          1.88         1.87 o
  -3  12   8          0.29         -0.68         1.78 o
  -2  12   8          0.15          0.90         1.94 o
  -1  12   8          0.03         -0.20         1.92 o
   0  12   8          0.55         -2.10         2.10 o
   1  12   8         31.99         27.39         7.71 o
  -1  13   8         15.16         17.19         2.47 o
  -7   1   9          0.03          0.93         1.84 o
  -6   1   9         21.54         24.81         4.03 o
  -5   1   9          3.90          1.68         3.55 o
  -4   1   9         72.54         76.48         5.03 o
  -3   1   9         25.53         27.61         3.59 o
  -2   1   9          2.95          1.72         1.80 o
  -1   1   9          4.97          1.08         2.48 o
   0   1   9          2.46          1.67         2.12 o
   1   1   9          1.31          2.90         2.25 o
   2   1   9         14.42         15.06         2.37 o
   3   1   9          0.01          0.22         2.17 o
   4   1   9          2.43          0.95         2.41 o
  -7   2   9          0.29          0.56         1.73 o
  -6   2   9          4.40          8.80         2.86 o
  -5   2   9         83.12         94.97         7.71 o
  -4   2   9          1.00         -2.25         2.25 o
  -3   2   9         61.49         66.87         4.98 o
  -2   2   9         35.64         33.42         3.71 o
  -1   2   9          0.17         -2.70         2.84 o
   0   2   9         20.64         15.04         3.25 o
   1   2   9         31.25         23.02         3.15 o
   2   2   9          4.51          3.44         2.20 o
   3   2   9          0.32          1.80         2.11 o
   4   2   9          2.76          5.85         2.54 o
  -7   3   9          5.81          3.90         1.98 o
  -6   3   9          0.37         -2.41         2.41 o
  -5   3   9          2.78          4.90         3.05 o
  -4   3   9          2.09          0.17         1.87 o
  -3   3   9          2.34          0.52         2.12 o
  -2   3   9          0.97          1.35         2.30 o
  -1   3   9          5.91          4.14         2.41 o
   0   3   9          0.07          1.64         2.25 o
   1   3   9          1.67          2.81         2.31 o
   2   3   9          4.02          5.55         2.07 o
   3   3   9         19.96         19.70         3.85 o
   4   3   9          0.03         -1.19         3.42 o
  -6   4   9          0.55          4.24         2.29 o
  -5   4   9         40.82         41.41         5.21 o
  -4   4   9          0.00          0.68         1.91 o
  -3   4   9          0.01          0.51         2.25 o
  -2   4   9         33.87         32.80         4.35 o
  -1   4   9         21.88         16.69         3.36 o
   0   4   9         12.96         11.82         3.89 o
   1   4   9          4.55          2.88         2.42 o
   2   4   9          0.14          0.13         2.08 o
   3   4   9          0.01         -1.12         2.91 o
   4   4   9          0.07         -2.03         2.18 o
  -6   5   9          8.54          8.72         3.46 o
  -5   5   9          8.13          3.65         2.62 o
  -4   5   9          3.03          4.78         2.25 o
  -3   5   9          8.34          5.76         2.44 o
  -2   5   9          0.05          1.65         2.36 o
  -1   5   9         14.04         18.32         4.03 o
   0   5   9         53.56         52.25         6.14 o
   1   5   9          1.47          0.27         2.13 o
   2   5   9          0.12         -1.94         1.94 o
   3   5   9          5.14          4.15         2.71 o
   4   5   9         14.40         21.56         4.42 o
  -6   6   9          3.84          1.59         2.08 o
  -5   6   9          2.41          1.53         2.29 o
  -4   6   9         21.46         19.38         3.09 o
  -3   6   9         14.04         15.86         2.71 o
  -2   6   9          6.97          7.28         3.48 o
  -1   6   9          0.25          1.81         2.31 o
   0   6   9          6.21          9.45         2.64 o
   1   6   9         25.74         25.40         3.32 o
   2   6   9          1.43          3.17         2.03 o
   3   6   9          2.35         -3.01         3.01 o
  -4   7   9          1.13          1.14         2.40 o
  -3   7   9          0.84          3.02         2.43 o
  -2   7   9          3.39          2.38         2.40 o
  -1   7   9          4.78          5.44         2.29 o
   0   7   9          3.81          2.40         2.15 o
   1   7   9          6.62         10.66         2.70 o
   2   7   9         22.38         20.82         2.72 o
   3   7   9          3.03          5.05         2.61 o
  -4   8   9          3.34         10.11         3.45 o
  -3   8   9         20.67         19.66         4.59 o
  -2   8   9          2.80          3.45         3.33 o
  -1   8   9          1.01          0.85         2.04 o
   0   8   9         25.80         27.35         3.97 o
   1   8   9          6.90          7.67         2.77 o
   2   8   9          0.01          3.39         1.49 o
  -3   9   9          0.31         -2.82         2.85 o
  -2   9   9          0.23          0.59         2.84 o
  -1   9   9          5.72          5.05         2.45 o
   0   9   9          1.09          1.10         2.04 o
   1   9   9          7.29          5.00         2.23 o
   2   9   9          0.14          0.40         1.94 o
  -2  10   9          2.97          2.75         1.76 o
  -1  10   9          3.91          2.72         1.95 o
   0  10   9         11.13         12.41         2.40 o
  -5   0  10          5.07         -0.66         2.45 o
  -4   0  10         16.45         10.67         4.35 o
  -3   0  10         51.63         52.10         5.27 o
  -2   0  10          4.40         -0.53         3.35 o
  -1   0  10         38.10         45.51         7.43 o
   0   0  10         17.26         15.97         4.77 o
   1   0  10          1.20         -2.13         3.16 o
   2   0  10          5.28          3.41         2.60 o
  -5   1  10          0.30          2.03         1.87 o
  -4   1  10          2.71         -0.38         2.85 o
  -3   1  10          1.64          2.52         1.74 o
  -2   1  10         27.26         30.50         3.58 o
  -1   1  10          4.97          4.69         3.02 o
   0   1  10          0.06          0.16         2.25 o
   1   1  10          0.00          0.05         2.51 o
   2   1  10          3.73          0.07         2.30 o
  -5   2  10          3.90          5.31         1.97 o
  -4   2  10          1.37          1.16         3.98 o
  -3   2  10          0.01         -2.30         2.30 o
  -2   2  10          9.49          9.60         2.45 o
  -1   2  10         14.01         15.43         3.49 o
   0   2  10          5.05          5.07         2.62 o
   1   2  10          1.02         -1.52         1.96 o
   2   2  10          0.82          0.20         1.65 o
  -5   3  10          0.42         -3.03         3.03 o
  -4   3  10          9.22          7.81         3.72 o
  -3   3  10          0.17         -0.84         1.78 o
  -2   3  10          4.18          6.33         2.66 o
  -1   3  10          0.00          3.13         1.97 o
   0   3  10          7.91          9.32         2.87 o
   1   3  10          3.79          2.59         2.64 o
  -5   4  10          0.12          0.97         2.29 o
  -4   4  10          0.32          4.17         3.10 o
  -3   4  10          0.66          1.71         1.98 o
  -2   4  10         18.19         20.91         4.98 o
  -1   4  10          9.57         11.10         3.08 o
   0   4  10          7.96          4.79         2.40 o
   1   4  10          0.23          4.10         1.94 o
  -3   5  10         20.28         18.71         4.35 o
  -2   5  10          2.91          3.50         2.03 o
  -1   5  10          2.80          4.13         2.47 o
   0   5  10          3.96          3.01         4.68 o
   1   5  10          0.96         -0.78         2.36 o
  -2   6  10          3.49          5.45         3.05 o
  -1   6  10          3.65          4.22         3.07 o
   0   6  10          1.07         -0.42         1.89 o
  -2   7  10          0.15          1.70         2.13 o
  -1   7  10         13.24         17.48         3.84 o
   0   7  10          6.23          7.10         2.80 o
                                                
